# Supplementary material for: Multiple intermolecular interactions facilitate rapid evolution of essential genes
Source: Nat Ecol Evol. 2023 Mar 30;7(5):745–55. doi: 10.1038/s41559-023-02029-5 (PMC10172115; doi:10.1038/s41559-023-02029-5)
Supplement: Supplementary file 3 — Supplementary Tables 1–9. [file 41559_2023_2029_MOESM3_ESM.xlsx]

## Sheet: Table S1
Supplementary Table 1: Classification of tested essential genes based on the pattern of protein incompatibility. The information on whether the S. cerevisiae protein interacts with other proteins or works alone is also shown.
Group type	Gene	Scer	Ncas	Klac	Ylipo	Spom			Scer
Static	ALA1	O	O	O	O	O			X
	ALG2	O	O	O	O	O			X
	CDC28	O	O	O	O	O			O
	CDC42	O	O	O	O	O			O
	CDC53	O	O	O	O	X			O
	DML1	O	O	O	O	O			X
	ERG11	O	O	O	O	O			X
	ESA1	O	O	O	O	O			O
	FAD1	O	O	O	O	O			X
	FBA1	O	O	O	O	O			O
	GPI10	O	O	O	O	O			X
	HSP10	O	O	O	O	O			X
	ILS1	O	O	O	O	O			X
	ILV3	O	O	O	O	O			X
	ILV5	O	O	O	O	O			X
	KAP95	O	O	O	O	O			O
	KRS1	O	O	O	O	O			X
	NAT2	O	O	O	O	O			X
	NOP1	O	O	O	O	O			O
	NOP9	O	O	O	O	O			O
	PGI1	O	O	O	O	O			X
	PGK1	O	O	O	O	O			O
	PRP43	O	O	O	O	O			O
	PUP3	O	O	O	O	O			O
	QNS1	O	O	O	O	O			X
	RBX1 (HRT1)	O	O	O	O	O			O
	RLI1	O	O	O	O	O			O
	RPC10	O	O	O	O	O			O
	RPN11	O	O	O	O	O			O
	RPS13	O	O	O	O	O			O
	RPS20	O	O	O	O	O			O
	RPT1	O	O	O	O	O			O
	RPT2	O	O	O	O	O			O
	RRP42	O	O	O	O	O			O
	RTS2	O	O	O	O	O			X
	SMT3	O	O	O	O	O			X
	SNU13	O	O	O	O	O			O
	SPC105	O	O	O	O	O			X
	SPT15	O	O	O	O	O			O
	SUI1	O	O	O	O	O			O
	THS1	O	O	O	O	O			X
	TPI1	O	O	O	O	O			X
	TSR4	O	O	O	O	O			X
	YRB1	O	O	O	O	O			X
Gradual	EXO70	O	O	O	O	X			O
	MAK11	O	O	O	O	X			X
	MRS6	O	O	O	O	X			O
	RPS2	O	O	O	O	X			O
	RRN3	O	O	O	O	X			O
	SPT16	O	O	O	O	X			O
	CDC16	O	O	O	X	X			O
	CDC20	O	O	O	X	X			O
	CDC27	O	O	O	X	X			O
	CDC3	O	O	O	X	X			O
	LAS1	O	O	O	X	X			X
	RET1	O	O	O	X	X			O
	SCM3	O	O	O	X	X			X
	SEC27	O	O	O	X	X			O
	SLD3	O	O	O	X	X			X
	USE1	O	O	O	X	X			O
	URB2	O	O	O	X	X			O
	CDC23	O	O	X	X	X			O
	CEF1	O	O	X	X	X			O
	IPL1	O	O	X	X	X			O
	NTR2	O	O	X	X	X			O
	NUP145	O	O	X	X	X			O
	SWP1	O	O	X	X	X			O
	TIP20	O	O	X	X	X			O
	WBP1	O	O	X	X	X			O
fast	APC1	O	X	X	X	X			O
	APC2	O	X	X	X	X			O
	APC4	O	X	X	X	X			O
	APC5	O	X	X	X	X			O
	CDC13	O	X	X	NA	X			O
	SEC20	O	X	X	X	X			O
	SPP382	O	X	X	X	X			O
	TAF8	O	X	X	X	X			O
Punctuate	APC11	O	X	X	O	O			O
	CBF5	O	X	O	O	O			O
	CDC60	O	O	O	X	O			X
	COF1	O	O	O	X	O			X
	GLN1	O	O	O	X	O			O
	PRP4	O	O	O	X	O			O
	RPB11	O	O	O	X	O			O
Ungrouped	CDC15	O	O	O	X	int (10)			X
	RPO21	O	O	O	int (3)	int (6)			O

## Sheet: Table S2
Supplementary Table 2: Protein sequence divergence and nonsynonymous substitution rates (Ka) of all essential genes calculated between S. cerevisiae and other yeast species.
Sc_ID	Essentiality_S288c	Candidate	Species	Protein identity	Protein similarity		Sc_ID	Candidate	ID2	Ka_Ks	Ka	Species
YAL001C	essential	non_select	Ncas	0.481	0.686		YAL001C	non_select	Ncas670.25	0.0174	0.447	Ncas
YAL003W	essential	non_select	Ncas	0.859	0.937		YAL003W	non_select	Ncas670.27	0.1938	0.094	Ncas
YAL025C	essential	non_select	Ncas	0.805	0.893		YAL025C	non_select	Ncas663.2	0.0179	0.1183	Ncas
YAL032C	essential	non_select	Ncas	0.386	0.564		YAL032C	non_select	Ncas564.11	0.0083	0.5457	Ncas
YAL033W	essential	non_select	Ncas	0.567	0.744		YAL033W	non_select	Ncas717.30	0.0588	0.4164	Ncas
YAL034W-A	essential	non_select	Ncas	0.521	0.699		YAL034W-A	non_select	Ncas717.2	0.0274	0.4299	Ncas
YAL041W	essential	non_select	Ncas	0.58	0.718		YAL041W	non_select	Ncas525.1	0.0038	0.2794	Ncas
YAL043C	essential	non_select	Ncas	0.406	0.59		YAL043C	non_select	Ncas539.6	0.0074	0.5168	Ncas
YAR007C	essential	non_select	Ncas	0.77	0.876		YAR007C	non_select	Ncas670.20	0.0329	0.1387	Ncas
YAR008W	essential	non_select	Ncas	0.518	0.68		YAR008W	non_select	Ncas670.19	0.0043	0.336	Ncas
YAR019C	essential	select	Ncas	0.409	0.562		YAR019C	select	Ncas713.7	0.0071	0.4976	Ncas
YBL004W	essential	non_select	Ncas	0.572	0.763		YBL004W	non_select	Ncas577.12	0.052	0.3287	Ncas
YBL018C	essential	non_select	Ncas	0.517	0.784		YBL018C	non_select	Ncas710.26	0.0144	0.3859	Ncas
YBL020W	essential	non_select	Ncas	0.682	0.805		YBL020W	non_select	Ncas710.24	0.0117	0.2178	Ncas
YBL023C	essential	non_select	Ncas	0.9	0.95		YBL023C	non_select	Ncas710.21	0.0159	0.058	Ncas
YBL034C	essential	non_select	Ncas	0.399	0.574		YBL034C	non_select	Ncas667.8	0.0204	0.511	Ncas
YBL035C	essential	non_select	Ncas	0.575	0.727		YBL035C	non_select	Ncas667.9	0.0409	0.3058	Ncas
YBL040C	essential	non_select	Ncas	0.667	0.813		YBL040C	non_select	Ncas495.4	0.0406	0.2303	Ncas
YBL041W	essential	non_select	Ncas	0.917	0.975		YBL041W	non_select	Ncas495.3	0.0175	0.0413	Ncas
YBL050W	essential	non_select	Ncas	0.729	0.86		YBL050W	non_select	Ncas696.30	0.0149	0.1749	Ncas
YBL074C	essential	non_select	Ncas	0.472	0.638		YBL074C	non_select	Ncas609.3	0.1004	0.4598	Ncas
YBL076C	essential	select	Ncas	0.873	0.941		YBL076C	select	Ncas599.13	0.0496	0.0754	Ncas
YBL084C	essential	select	Ncas	0.458	0.626		YBL084C	select	Ncas599.5	0.0052	0.41	Ncas
YBL097W	essential	non_select	Ncas	0.499	0.635		YBL097W	non_select	Ncas445.1	0.0265	0.2942	Ncas
YBR004C	essential	non_select	Ncas	0.498	0.667		YBR004C	non_select	Ncas716.64	0.0058	0.4346	Ncas
YBR029C	essential	non_select	Ncas	0.809	0.929		YBR029C	non_select	Ncas354.1	0.0016	0.1103	Ncas
YBR055C	essential	non_select	Ncas	0.436	0.608		YBR055C	non_select	Ncas661.22	0.007	0.5113	Ncas
YBR060C	essential	non_select	Ncas	0.443	0.614		YBR060C	non_select	Ncas718.47	0.0355	0.394	Ncas
YBR070C	essential	non_select	Ncas	0.515	0.709		YBR070C	non_select	Ncas569.10	0.0712	0.3806	Ncas
YBR079C	essential	non_select	Ncas	0.6	0.746		YBR079C	non_select	Ncas718.32	0.0937	0.2684	Ncas
YBR080C	essential	non_select	Ncas	0.867	0.952		YBR080C	non_select	Ncas718.31	0.0159	0.0681	Ncas
YBR087W	essential	non_select	Ncas	0.752	0.862		YBR087W	non_select	Ncas667.12	0.0123	0.1596	Ncas
YBR088C	essential	non_select	Ncas	0.872	0.977		YBR088C	non_select	Ncas718.18	0.0199	0.0695	Ncas
YBR102C	essential	non_select	Ncas	0.525	0.681		YBR102C	non_select	Ncas718.7	0.0529	0.3404	Ncas
YBR109C	essential	non_select	Ncas	0.973	0.993		YBR109C	non_select	Ncas591.14	0.0034	0.0145	Ncas
YBR110W	essential	non_select	Ncas	0.708	0.835		YBR110W	non_select	Ncas591.13	0.0028	0.1989	Ncas
YBR123C	essential	non_select	Ncas	0.557	0.705		YBR123C	non_select	Ncas516.9	0.0045	0.3254	Ncas
YBR135W	essential	non_select	Ncas	0.933	0.941		YBR135W	non_select	Ncas718.85	0.012	0.0668	Ncas
YBR136W	essential	non_select	Ncas	0.586	0.753		YBR136W	non_select	Ncas718.84	0.0267	0.3129	Ncas
YBR142W	essential	non_select	Ncas	0.614	0.766		YBR142W	non_select	Ncas633.4	0.0563	0.256	Ncas
YBR143C	essential	non_select	Ncas	0.854	0.943		YBR143C	non_select	Ncas633.3	0.0232	0.08	Ncas
YBR153W	essential	non_select	Ncas	0.611	0.781		YBR153W	non_select	Ncas413.2	0.0039	0.2852	Ncas
YBR154C	essential	non_select	Ncas	0.926	0.967		YBR154C	non_select	Ncas413.3	0.0292	0.0386	Ncas
YBR155W	essential	non_select	Ncas	0.685	0.856		YBR155W	non_select	Ncas721.50	0.0345	0.1978	Ncas
YBR160W	essential	select	Ncas	0.933	0.973		YBR160W	select	Ncas721.46	0.0061	0.0359	Ncas
YBR167C	essential	non_select	Ncas	0.53	0.776		YBR167C	non_select	Ncas605.1	0.0206	0.3408	Ncas
YBR192W	essential	non_select	Ncas	0.772	0.883		YBR192W	non_select	Ncas721.27	0.0292	0.1279	Ncas
YBR193C	essential	non_select	Ncas	0.624	0.8		YBR193C	non_select	Ncas721.28	0.0375	0.3124	Ncas
YBR196C	essential	select	Ncas	0.906	0.967		YBR196C	select	Ncas721.30	0.1235	0.0643	Ncas
YBR202W	essential	non_select	Ncas	0.777	0.867		YBR202W	non_select	Ncas721.36	0.0348	0.1366	Ncas
YBR234C	essential	non_select	Ncas	0.798	0.901		YBR234C	non_select	Ncas652.7	0.036	0.1219	Ncas
YBR236C	essential	non_select	Ncas	0.786	0.87		YBR236C	non_select	Ncas515.3	0.0168	0.1316	Ncas
YBR237W	essential	non_select	Ncas	0.586	0.736		YBR237W	non_select	Ncas515.2	0.0041	0.3228	Ncas
YBR243C	essential	non_select	Ncas	0.741	0.849		YBR243C	non_select	Ncas597.7	0.0325	0.174	Ncas
YBR247C	essential	non_select	Ncas	0.798	0.874		YBR247C	non_select	Ncas597.11	0.0351	0.1132	Ncas
YBR252W	essential	non_select	Ncas	0.826	0.913		YBR252W	non_select	Ncas673.13	0.0354	0.1562	Ncas
YBR253W	essential	non_select	Ncas	0.492	0.688		YBR253W	non_select	Ncas614.2	0.0953	0.4253	Ncas
YBR254C	essential	non_select	Ncas	0.579	0.692		YBR254C	non_select	Ncas614.1	0.0023	0.192	Ncas
YBR256C	essential	non_select	Ncas	0.724	0.828		YBR256C	non_select	Ncas565.4	0.0263	0.1831	Ncas
YBR257W	essential	non_select	Ncas	0.589	0.78		YBR257W	non_select	Ncas607.18	0.0037	0.2886	Ncas
YCL004W	essential	non_select	Ncas	0.548	0.679		YCL004W	non_select	Ncas474.1	0.0045	0.351	Ncas
YCL017C	essential	non_select	Ncas	0.782	0.874		YCL017C	non_select	Ncas483.1	0.0534	0.1304	Ncas
YCL031C	essential	non_select	Ncas	0.661	0.836		YCL031C	non_select	Ncas579.9	0.036	0.2348	Ncas
YCL052C	essential	non_select	Ncas	0.422	0.658		YCL052C	non_select	Ncas642.11	0.0258	0.513	Ncas
YCL054W	essential	non_select	Ncas	0.827	0.922		YCL054W	non_select	Ncas642.12	0.0234	0.1034	Ncas
YCL059C	essential	non_select	Ncas	0.837	0.913		YCL059C	non_select	Ncas642.16	0.0225	0.1047	Ncas
YCR012W	essential	select	Ncas	0.918	0.957		YCR012W	select	Ncas628.14	0.1776	0.059	Ncas
YCR035C	essential	non_select	Ncas	0.637	0.815		YCR035C	non_select	Ncas689.3	0.0286	0.2394	Ncas
YCR054C	essential	non_select	Ncas	0.407	0.593		YCR054C	non_select	Ncas720.83	0.0079	0.5886	Ncas
YCR057C	essential	non_select	Ncas	0.796	0.907		YCR057C	non_select	Ncas720.83d	0.0221	0.1171	Ncas
YCR072C	essential	non_select	Ncas	0.845	0.932		YCR072C	non_select	Ncas720.95	0.0072	0.0895	Ncas
YCR093W	essential	non_select	Ncas	0.59	0.757		YCR093W	non_select	Ncas720.101	0.0377	0.2941	Ncas
YDL004W	essential	non_select	Ncas	0.646	0.835		YDL004W	non_select	Ncas460.1	0.1005	0.2688	Ncas
YDL007W	essential	select	Ncas	0.968	0.991		YDL007W	select	Ncas593.5	0.0052	0.0176	Ncas
YDL008W	essential	select	Ncas	0.478	0.628		YDL008W	select	Ncas718.77	0.006	0.408	Ncas
YDL014W	essential	select	Ncas	0.927	0.943		YDL014W	select	Ncas718.74	0.0246	0.0358	Ncas
YDL015C	essential	non_select	Ncas	0.661	0.806		YDL015C	non_select	Ncas718.73	0.0764	0.2649	Ncas
YDL028C	essential	non_select	Ncas	0.479	0.642		YDL028C	non_select	Ncas633.29	0.0052	0.4056	Ncas
YDL029W	essential	non_select	Ncas	0.951	0.982		YDL029W	non_select	Ncas713.21d	0.0131	0.0294	Ncas
YDL030W	essential	non_select	Ncas	0.528	0.687		YDL030W	non_select	Ncas713.22	0.0457	0.391	Ncas
YDL031W	essential	non_select	Ncas	0.748	0.859		YDL031W	non_select	Ncas713.23	0.0194	0.1432	Ncas
YDL043C	essential	non_select	Ncas	0.571	0.726		YDL043C	non_select	Ncas633.20	0.022	0.3042	Ncas
YDL045C	essential	select	Ncas	0.655	0.821		YDL045C	select	Ncas633.18	0.0616	0.228	Ncas
YDL058W	essential	non_select	Ncas	0.429	0.619		YDL058W	non_select	Ncas683.38	0.006	0.461	Ncas
YDL060W	essential	non_select	Ncas	0.701	0.815		YDL060W	non_select	Ncas719.11	0.0612	0.1952	Ncas
YDL064W	essential	non_select	Ncas	0.887	0.928		YDL064W	non_select	Ncas551.9	0.0214	0.075	Ncas
YDL084W	essential	non_select	Ncas	0.921	0.945		YDL084W	non_select	Ncas623.5	0.0278	0.0412	Ncas
YDL087C	essential	non_select	Ncas	0.704	0.86		YDL087C	non_select	Ncas710.6	0.003	0.2048	Ncas
YDL092W	essential	non_select	Ncas	0.592	0.761		YDL092W	non_select	Ncas710.2	0.063	0.3114	Ncas
YDL097C	essential	non_select	Ncas	0.897	0.97		YDL097C	non_select	Ncas613.1	0.0132	0.0503	Ncas
YDL098C	essential	non_select	Ncas	0.523	0.689		YDL098C	non_select	Ncas613.2	0.0466	0.383	Ncas
YDL102W	essential	non_select	Ncas	0.817	0.915		YDL102W	non_select	Ncas613.6	0.0165	0.1046	Ncas
YDL103C	essential	non_select	Ncas	0.662	0.788		YDL103C	non_select	Ncas613.7	0.0089	0.2454	Ncas
YDL108W	essential	non_select	Ncas	0.887	0.967		YDL108W	non_select	Ncas613.13	0.0084	0.0767	Ncas
YDL111C	essential	select	Ncas	0.757	0.887		YDL111C	select	Ncas669.17	0.0314	0.1507	Ncas
YDL120W	essential	non_select	Ncas	0.603	0.756		YDL120W	non_select	Ncas671.2	0.0057	0.4211	Ncas
YDL126C	essential	non_select	Ncas	0.892	0.935		YDL126C	non_select	Ncas704.7	0.0212	0.0516	Ncas
YDL132W	essential	select	Ncas	0.721	0.855		YDL132W	select	Ncas704.2	0.0376	0.179	Ncas
YDL139C	essential	select	Ncas	0.413	0.583		YDL139C	select	Ncas624.6	0.0412	0.5544	Ncas
YDL140C	essential	select	Ncas	0.903	0.953		YDL140C	select	Ncas624.7	0.0233	0.0477	Ncas
YDL141W	essential	non_select	Ncas	0.619	0.766		YDL141W	non_select	Ncas624.8	0.004	0.2884	Ncas
YDL143W	essential	non_select	Ncas	0.896	0.979		YDL143W	non_select	Ncas624.9	0.0205	0.0514	Ncas
YDL145C	essential	non_select	Ncas	0.721	0.848		YDL145C	non_select	Ncas624.11	0.0623	0.1885	Ncas
YDL148C	essential	non_select	Ncas	0.634	0.777		YDL148C	non_select	Ncas624.14	0.0339	0.2435	Ncas
YDL150W	essential	non_select	Ncas	0.504	0.672		YDL150W	non_select	Ncas624.16	0.0769	0.3539	Ncas
YDL153C	essential	non_select	Ncas	0.635	0.757		YDL153C	non_select	Ncas544.1	0.0347	0.2342	Ncas
YDL165W	essential	non_select	Ncas	0.848	0.916		YDL165W	non_select	Ncas537.3	0.0209	0.0959	Ncas
YDL166C	essential	non_select	Ncas	0.702	0.824		YDL166C	non_select	Ncas537.4	0.0382	0.1849	Ncas
YDL193W	essential	non_select	Ncas	0.662	0.792		YDL193W	non_select	Ncas701.43	0.0031	0.2365	Ncas
YDL195W	essential	non_select	Ncas	0.512	0.662		YDL195W	non_select	Ncas701.45	0.0744	0.3877	Ncas
YDL205C	essential	non_select	Ncas	0.745	0.865		YDL205C	non_select	Ncas562.6	0.0208	0.1712	Ncas
YDL207W	essential	non_select	Ncas	0.494	0.67		YDL207W	non_select	Ncas562.4	0.0049	0.3735	Ncas
YDL208W	essential	non_select	Ncas	0.939	0.986		YDL208W	non_select	Ncas721.67	0.0151	0.0481	Ncas
YDL209C	essential	non_select	Ncas	0.555	0.701		YDL209C	non_select	Ncas562.3	0.0038	0.324	Ncas
YDL212W	essential	non_select	Ncas	0.59	0.748		YDL212W	non_select	Ncas677.21	0.0637	0.3379	Ncas
YDL217C	essential	non_select	Ncas	0.732	0.837		YDL217C	non_select	Ncas677.15	0.0305	0.1275	Ncas
YDL235C	essential	non_select	Ncas	0.58	0.753		YDL235C	non_select	Ncas491.5	0.0601	0.2867	Ncas
YDR002W	essential	select	Ncas	0.809	0.872		YDR002W	select	Ncas716.65	0.0822	0.1776	Ncas
YDR013W	essential	non_select	Ncas	0.731	0.825		YDR013W	non_select	Ncas661.4	0.0193	0.1628	Ncas
YDR016C	essential	non_select	Ncas	0.65	0.812		YDR016C	non_select	Ncas661.7	0.0145	0.3216	Ncas
YDR023W	essential	non_select	Ncas	0.885	0.952		YDR023W	non_select	Ncas661.14	0.0395	0.0597	Ncas
YDR037W	essential	select	Ncas	0.911	0.953		YDR037W	select	Ncas661.28	0.0499	0.0528	Ncas
YDR041W	essential	non_select	Ncas	0.554	0.701		YDR041W	non_select	Ncas569.1	0.0588	0.2623	Ncas
YDR044W	essential	non_select	Ncas	0.868	0.936		YDR044W	non_select	Ncas569.3	0.0456	0.0755	Ncas
YDR045C	essential	non_select	Ncas	0.918	0.936		YDR045C	non_select	Ncas569.4	0.0176	0.0407	Ncas
YDR047W	essential	non_select	Ncas	0.805	0.905		YDR047W	non_select	Ncas569.6	0.0178	0.1427	Ncas
YDR050C	essential	select	Ncas	0.883	0.935		YDR050C	select	Ncas569.11	0.2411	0.0817	Ncas
YDR060W	essential	non_select	Ncas	0.669	0.785		YDR060W	non_select	Ncas718.28	0.0363	0.2108	Ncas
YDR062W	essential	non_select	Ncas	0.786	0.874		YDR062W	non_select	Ncas627.19	0.0428	0.1181	Ncas
YDR064W	essential	select	Ncas	0.98	0.993		YDR064W	select	Ncas710.13	0.042	0.0096	Ncas
YDR086C	essential	non_select	Ncas	0.753	0.896		YDR086C	non_select	Ncas636.9	0.1027	0.1651	Ncas
YDR087C	essential	non_select	Ncas	0.599	0.768		YDR087C	non_select	Ncas636.10	0.041	0.2824	Ncas
YDR088C	essential	non_select	Ncas	0.501	0.655		YDR088C	non_select	Ncas636.11	0.0371	0.4213	Ncas
YDR091C	essential	select	Ncas	0.897	0.946		YDR091C	select	Ncas636.14	0.0381	0.059	Ncas
YDR118W	essential	select	Ncas	0.276	0.503		YDR118W	select	Ncas693.14	0.0133	0.9514	Ncas
YDR141C	essential	non_select	Ncas	0.569	0.751		YDR141C	non_select	Ncas693.37	0.0172	0.3212	Ncas
YDR164C	essential	non_select	Ncas	0.596	0.773		YDR164C	non_select	Ncas682.26	0.0301	0.2863	Ncas
YDR166C	essential	non_select	Ncas	0.555	0.704		YDR166C	non_select	Ncas682.24	0.0043	0.3173	Ncas
YDR167W	essential	non_select	Ncas	0.589	0.715		YDR167W	non_select	Ncas682.23	0.0855	0.3652	Ncas
YDR168W	essential	non_select	Ncas	0.565	0.75		YDR168W	non_select	Ncas682.22	0.0386	0.3077	Ncas
YDR172W	essential	non_select	Ncas	0.731	0.8		YDR172W	non_select	Ncas682.15	0.0852	0.1569	Ncas
YDR180W	essential	non_select	Ncas	0.47	0.665		YDR180W	non_select	Ncas682.6	0.0413	0.481	Ncas
YDR182W	essential	non_select	Ncas	0.58	0.751		YDR182W	non_select	Ncas682.4	0.0076	0.3048	Ncas
YDR189W	essential	non_select	Ncas	0.745	0.856		YDR189W	non_select	Ncas679.11	0.0257	0.1573	Ncas
YDR190C	essential	non_select	Ncas	0.886	0.948		YDR190C	non_select	Ncas679.12	0.0228	0.0713	Ncas
YDR196C	essential	non_select	Ncas	0.692	0.848		YDR196C	non_select	Ncas596.12	0.0423	0.2321	Ncas
YDR201W	essential	non_select	Ncas	0.512	0.72		YDR201W	non_select	Ncas596.8	0.0047	0.3501	Ncas
YDR208W	essential	non_select	Ncas	0.553	0.656		YDR208W	non_select	Ncas596.3	0.0354	0.2386	Ncas
YDR211W	essential	non_select	Ncas	0.776	0.915		YDR211W	non_select	Ncas596.1	0.0208	0.1273	Ncas
YDR212W	essential	non_select	Ncas	0.875	0.948		YDR212W	non_select	Ncas721.95	0.0117	0.0713	Ncas
YDR228C	essential	non_select	Ncas	0.6	0.742		YDR228C	non_select	Ncas721.79	0.0522	0.2904	Ncas
YDR232W	essential	non_select	Ncas	0.776	0.868		YDR232W	non_select	Ncas721.76	0.0261	0.1681	Ncas
YDR236C	essential	non_select	Ncas	0.649	0.816		YDR236C	non_select	Ncas721.72	0.0409	0.2298	Ncas
YDR238C	essential	non_select	Ncas	0.745	0.857		YDR238C	non_select	Ncas721.70	0.0359	0.1709	Ncas
YDR243C	essential	non_select	Ncas	0.508	0.692		YDR243C	non_select	Ncas721.65	0.0054	0.421	Ncas
YDR246W	essential	non_select	Ncas	0.675	0.81		YDR246W	non_select	Ncas721.62	0.0262	0.1904	Ncas
YDR280W	essential	non_select	Ncas	0.845	0.947		YDR280W	non_select	Ncas686.8	0.0116	0.0857	Ncas
YDR292C	essential	non_select	Ncas	0.335	0.432		YDR292C	non_select	Ncas494.1	0.0653	0.3211	Ncas
YDR299W	essential	non_select	Ncas	0.579	0.729		YDR299W	non_select	Ncas588.15	0.031	0.3043	Ncas
YDR301W	essential	non_select	Ncas	0.629	0.799		YDR301W	non_select	Ncas588.13	0.016	0.2486	Ncas
YDR308C	essential	non_select	Ncas	0.799	0.856		YDR308C	non_select	Ncas588.6	0.0025	0.1635	Ncas
YDR311W	essential	non_select	Ncas	0.709	0.806		YDR311W	non_select	Ncas584.4	0.0184	0.2103	Ncas
YDR320C-A	essential	non_select	Ncas	0.708	0.875		YDR320C-A	non_select	Ncas646.19	0.0186	0.208	Ncas
YDR324C	essential	non_select	Ncas	0.67	0.821		YDR324C	non_select	Ncas646.14	0.0195	0.2251	Ncas
YDR325W	essential	non_select	Ncas	0.579	0.726		YDR325W	non_select	Ncas646.13	0.0039	0.2986	Ncas
YDR328C	essential	non_select	Ncas	0.822	0.883		YDR328C	non_select	Ncas646.11	0.0048	0.0574	Ncas
YDR331W	essential	non_select	Ncas	0.692	0.801		YDR331W	non_select	Ncas646.8	0.0267	0.2195	Ncas
YDR339C	essential	non_select	Ncas	0.804	0.915		YDR339C	non_select	Ncas373.2	0.0276	0.1179	Ncas
YDR361C	essential	non_select	Ncas	0.737	0.837		YDR361C	non_select	Ncas658.8	0.0218	0.1644	Ncas
YDR362C	essential	non_select	Ncas	0.456	0.639		YDR362C	non_select	Ncas658.6	0.0061	0.4514	Ncas
YDR365C	essential	non_select	Ncas	0.683	0.796		YDR365C	non_select	Ncas676.1	0.0171	0.212	Ncas
YDR373W	essential	non_select	Ncas	0.847	0.942		YDR373W	non_select	Ncas676.9	0.0062	0.0842	Ncas
YDR376W	essential	non_select	Ncas	0.637	0.8		YDR376W	non_select	Ncas632.2	0.0577	0.2805	Ncas
YDR390C	essential	non_select	Ncas	0.659	0.795		YDR390C	non_select	Ncas632.17	0.0345	0.2327	Ncas
YDR394W	essential	non_select	Ncas	0.939	0.96		YDR394W	non_select	Ncas632.21	0.0158	0.0338	Ncas
YDR397C	essential	non_select	Ncas	0.788	0.891		YDR397C	non_select	Ncas714.35	0.0242	0.1799	Ncas
YDR404C	essential	non_select	Ncas	0.947	0.977		YDR404C	non_select	Ncas632.27	0.0071	0.0331	Ncas
YDR407C	essential	non_select	Ncas	0.503	0.7		YDR407C	non_select	Ncas570.2	0.0056	0.3973	Ncas
YDR412W	essential	non_select	Ncas	0.656	0.788		YDR412W	non_select	Ncas570.7	0.0255	0.221	Ncas
YDR416W	essential	non_select	Ncas	0.431	0.638		YDR416W	non_select	Ncas570.11	0.0075	0.5268	Ncas
YDR427W	essential	non_select	Ncas	0.657	0.81		YDR427W	non_select	Ncas717.38	0.0499	0.2404	Ncas
YDR429C	essential	non_select	Ncas	0.71	0.815		YDR429C	non_select	Ncas714.59	0.0909	0.1834	Ncas
YDR434W	essential	non_select	Ncas	0.613	0.781		YDR434W	non_select	Ncas717.42	0.0038	0.2767	Ncas
YDR437W	essential	non_select	Ncas	0.533	0.689		YDR437W	non_select	Ncas717.45	0.0597	0.3924	Ncas
YDR449C	essential	non_select	Ncas	0.745	0.852		YDR449C	non_select	Ncas717.54	0.0175	0.1728	Ncas
YDR454C	essential	non_select	Ncas	0.826	0.918		YDR454C	non_select	Ncas717.58	0.0526	0.1088	Ncas
YDR460W	essential	non_select	Ncas	0.759	0.878		YDR460W	non_select	Ncas660.14	0.0208	0.1531	Ncas
YDR468C	essential	non_select	Ncas	0.593	0.774		YDR468C	non_select	Ncas660.19	0.0043	0.324	Ncas
YDR472W	essential	non_select	Ncas	0.549	0.685		YDR472W	non_select	Ncas660.15	0.0906	0.3658	Ncas
YDR473C	essential	non_select	Ncas	0.49	0.659		YDR473C	non_select	Ncas660.31	0.0262	0.4615	Ncas
YDR478W	essential	non_select	Ncas	0.404	0.616		YDR478W	non_select	Ncas660.27	0.0071	0.5623	Ncas
YDR487C	essential	non_select	Ncas	0.802	0.899		YDR487C	non_select	Ncas581.2	0.0368	0.1172	Ncas
YDR489W	essential	non_select	Ncas	0.618	0.741		YDR489W	non_select	Ncas581.4	0.0253	0.2696	Ncas
YDR498C	essential	select	Ncas	0.358	0.548		YDR498C	select	Ncas581.7	0.0087	0.5519	Ncas
YDR510W	essential	select	Ncas	0.861	0.941		YDR510W	select	Ncas493.1	0.0578	0.0881	Ncas
YDR527W	essential	non_select	Ncas	0.597	0.739		YDR527W	non_select	Ncas685.27	0.0266	0.3081	Ncas
YDR531W	essential	non_select	Ncas	0.672	0.764		YDR531W	non_select	Ncas685.29	0.0026	0.1944	Ncas
YEL002C	essential	select	Ncas	0.507	0.726		YEL002C	select	Ncas577.9	0.0639	0.4477	Ncas
YEL019C	essential	non_select	Ncas	0.479	0.661		YEL019C	non_select	Ncas583.3	0.1566	0.4887	Ncas
YEL020W-A	essential	non_select	Ncas	0.895	0.988		YEL020W-A	non_select	Ncas583.6	0.019	0.0492	Ncas
YEL026W	essential	select	Ncas	0.992	0.992		YEL026W	select	Ncas549.1	0.0103	0.0038	Ncas
YEL032W	essential	non_select	Ncas	0.739	0.84		YEL032W	non_select	Ncas499.2	0.0389	0.1485	Ncas
YEL055C	essential	non_select	Ncas	0.558	0.725		YEL055C	non_select	Ncas657.14	0.0045	0.3324	Ncas
YER003C	essential	non_select	Ncas	0.781	0.874		YER003C	non_select	Ncas572.5	0.0267	0.144	Ncas
YER006W	essential	non_select	Ncas	0.779	0.867		YER006W	non_select	Ncas577.6	0.0442	0.1478	Ncas
YER009W	essential	non_select	Ncas	0.904	0.952		YER009W	non_select	Ncas577.3	0.0332	0.0733	Ncas
YER012W	essential	non_select	Ncas	0.903	0.964		YER012W	non_select	Ncas614.10	0.0096	0.0547	Ncas
YER013W	essential	non_select	Ncas	0.666	0.814		YER013W	non_select	Ncas614.9	0.0133	0.2092	Ncas
YER018C	essential	non_select	Ncas	0.312	0.54		YER018C	non_select	Ncas587.11	0.0151	0.8874	Ncas
YER021W	essential	non_select	Ncas	0.634	0.79		YER021W	non_select	Ncas691.25	0.0136	0.2541	Ncas
YER022W	essential	non_select	Ncas	0.501	0.688		YER022W	non_select	Ncas610.13	0.0052	0.4135	Ncas
YER023W	essential	non_select	Ncas	0.768	0.898		YER023W	non_select	Ncas610.12	0.022	0.1384	Ncas
YER025W	essential	non_select	Ncas	0.913	0.936		YER025W	non_select	Ncas610.8	0.0267	0.0468	Ncas
YER036C	essential	non_select	Ncas	0.895	0.943		YER036C	non_select	Ncas712.29	0.0311	0.062	Ncas
YER043C	essential	non_select	Ncas	0.92	0.967		YER043C	non_select	Ncas687.21	0.0947	0.0501	Ncas
YER048W-A	essential	non_select	Ncas	0.609	0.782		YER048W-A	non_select	Ncas715.28d	0.0467	0.318	Ncas
YER082C	essential	non_select	Ncas	0.779	0.891		YER082C	non_select	Ncas701.22	0.0317	0.1417	Ncas
YER093C	essential	non_select	Ncas	0.58	0.736		YER093C	non_select	Ncas609.12	0.0041	0.2938	Ncas
YER094C	essential	select	Ncas	0.917	0.971		YER094C	select	Ncas609.11	0.0075	0.039	Ncas
YER112W	essential	non_select	Ncas	0.528	0.628		YER112W	non_select	Ncas510.1	0.0222	0.3999	Ncas
YER126C	essential	non_select	Ncas	0.916	0.977		YER126C	non_select	Ncas627.1	0.0278	0.0477	Ncas
YER127W	essential	non_select	Ncas	0.601	0.768		YER127W	non_select	Ncas602.13	0.0591	0.2704	Ncas
YER136W	essential	non_select	Ncas	0.912	0.967		YER136W	non_select	Ncas710.12	0.011	0.0494	Ncas
YER146W	essential	non_select	Ncas	0.736	0.862		YER146W	non_select	Ncas555.1	0.0235	0.2099	Ncas
YER148W	essential	select	Ncas	0.837	0.885		YER148W	select	Ncas555.3	0.0213	0.0766	Ncas
YER157W	essential	non_select	Ncas	0.524	0.707		YER157W	non_select	Ncas459.2	0.0282	0.3369	Ncas
YER165W	essential	non_select	Ncas	0.83	0.905		YER165W	non_select	Ncas576.7	0.0899	0.0893	Ncas
YER171W	essential	non_select	Ncas	0.867	0.918		YER171W	non_select	Ncas681.17	0.0154	0.0685	Ncas
YER172C	essential	non_select	Ncas	0.544	0.718		YER172C	non_select	Ncas681.16	0.004	0.3116	Ncas
YFL002C	essential	non_select	Ncas	0.698	0.855		YFL002C	non_select	Ncas656.6	0.0248	0.2059	Ncas
YFL008W	essential	non_select	Ncas	0.659	0.831		YFL008W	non_select	Ncas707.23	0.034	0.2394	Ncas
YFL017C	essential	non_select	Ncas	0.585	0.723		YFL017C	non_select	Ncas707.18	0.0055	0.3892	Ncas
YFL022C	essential	non_select	Ncas	0.801	0.901		YFL022C	non_select	Ncas707.14	0.0539	0.1279	Ncas
YFL024C	essential	non_select	Ncas	0.585	0.724		YFL024C	non_select	Ncas707.12	0.0311	0.3093	Ncas
YFL034C-B	essential	non_select	Ncas	0.854	0.885		YFL034C-B	non_select	Ncas713.3	0.0253	0.0809	Ncas
YFL039C	essential	non_select	Ncas	0.967	0.981		YFL039C	non_select	Ncas713.6	0.0341	0.018	Ncas
YFL045C	essential	non_select	Ncas	0.858	0.953		YFL045C	non_select	Ncas716.68	0.0757	0.0835	Ncas
YFR003C	essential	non_select	Ncas	0.607	0.767		YFR003C	non_select	Ncas602.1	0.0041	0.3109	Ncas
YFR004W	essential	select	Ncas	0.912	0.946		YFR004W	select	Ncas681.31	0.0153	0.0696	Ncas
YFR028C	essential	non_select	Ncas	0.642	0.732		YFR028C	non_select	Ncas697.6	0.0307	0.2828	Ncas
YFR031C	essential	non_select	Ncas	0.636	0.818		YFR031C	non_select	Ncas565.6	0.0136	0.2593	Ncas
YFR037C	essential	non_select	Ncas	0.59	0.74		YFR037C	non_select	Ncas520.4	0.0046	0.3065	Ncas
YFR050C	essential	non_select	Ncas	0.763	0.872		YFR050C	non_select	Ncas687.9	0.0118	0.1471	Ncas
YFR051C	essential	non_select	Ncas	0.602	0.723		YFR051C	non_select	Ncas687.8	0.0337	0.2941	Ncas
YFR052W	essential	non_select	Ncas	0.613	0.774		YFR052W	non_select	Ncas687.6	0.0042	0.2824	Ncas
YGL001C	essential	non_select	Ncas	0.822	0.897		YGL001C	non_select	Ncas668.8	0.022	0.1079	Ncas
YGL011C	essential	non_select	Ncas	0.88	0.944		YGL011C	non_select	Ncas638.13	0.0148	0.0785	Ncas
YGL018C	essential	non_select	Ncas	0.561	0.77		YGL018C	non_select	Ncas638.8	0.0046	0.3267	Ncas
YGL040C	essential	non_select	Ncas	0.853	0.932		YGL040C	non_select	Ncas575.11	0.0316	0.0821	Ncas
YGL047W	essential	non_select	Ncas	0.497	0.628		YGL047W	non_select	Ncas527.3	0.0789	0.4857	Ncas
YGL048C	essential	non_select	Ncas	0.938	0.975		YGL048C	non_select	Ncas621.12	0.0095	0.0332	Ncas
YGL055W	essential	non_select	Ncas	0.637	0.792		YGL055W	non_select	Ncas563.6	0.0125	0.2433	Ncas
YGL061C	essential	non_select	Ncas	0.441	0.623		YGL061C	non_select	Ncas563.11	0.0067	0.4784	Ncas
YGL065C	essential	select	Ncas	0.561	0.759		YGL065C	select	Ncas720.54	0.0059	0.3405	Ncas
YGL068W	essential	non_select	Ncas	0.558	0.663		YGL068W	non_select	Ncas720.23	0.1241	0.3509	Ncas
YGL091C	essential	non_select	Ncas	0.876	0.933		YGL091C	non_select	Ncas720.7	0.0128	0.0695	Ncas
YGL093W	essential	select	Ncas	0.287	0.472		YGL093W	select	Ncas720.5	0.0135	0.7987	Ncas
YGL097W	essential	non_select	Ncas	0.769	0.86		YGL097W	non_select	Ncas652.20	0.0184	0.1564	Ncas
YGL098W	essential	select	Ncas	0.528	0.698		YGL098W	select	Ncas652.18	0.0744	0.3937	Ncas
YGL099W	essential	non_select	Ncas	0.816	0.898		YGL099W	non_select	Ncas597.10	0.034	0.1111	Ncas
YGL111W	essential	non_select	Ncas	0.495	0.704		YGL111W	non_select	Ncas515.5	0.0196	0.3649	Ncas
YGL112C	essential	non_select	Ncas	0.781	0.89		YGL112C	non_select	Ncas652.5	0.0296	0.1359	Ncas
YGL113W	essential	select	Ncas	0.386	0.561		YGL113W	select	Ncas652.4	0.0083	0.6029	Ncas
YGL116W	essential	select	Ncas	0.642	0.764		YGL116W	select	Ncas469.3	0.0593	0.2613	Ncas
YGL120C	essential	select	Ncas	0.66	0.703		YGL120C	select	Ncas469.1	0.0274	0.0651	Ncas
YGL122C	essential	non_select	Ncas	0.573	0.671		YGL122C	non_select	Ncas563.3	0.053	0.2525	Ncas
YGL123W	essential	select	Ncas	0.922	0.965		YGL123W	select	Ncas563.4	0.1602	0.0405	Ncas
YGL130W	essential	non_select	Ncas	0.798	0.889		YGL130W	non_select	Ncas720.50	0.0085	0.1253	Ncas
YGL137W	essential	select	Ncas	0.755	0.883		YGL137W	select	Ncas720.45	0.0241	0.1516	Ncas
YGL142C	essential	select	Ncas	0.56	0.724		YGL142C	select	Ncas669.11	0.0054	0.344	Ncas
YGL145W	essential	select	Ncas	0.499	0.681		YGL145W	select	Ncas669.15	0.0054	0.4087	Ncas
YGL150C	essential	non_select	Ncas	0.614	0.723		YGL150C	non_select	Ncas669.20	0.0361	0.2304	Ncas
YGL155W	essential	non_select	Ncas	0.586	0.745		YGL155W	non_select	Ncas618.18	0.0348	0.3297	Ncas
YGL169W	essential	non_select	Ncas	0.609	0.74		YGL169W	non_select	Ncas707.49	0.0404	0.2899	Ncas
YGL171W	essential	non_select	Ncas	0.773	0.876		YGL171W	non_select	Ncas602.7	0.0249	0.1481	Ncas
YGL201C	essential	non_select	Ncas	0.764	0.843		YGL201C	non_select	Ncas712.49	0.0354	0.1382	Ncas
YGL207W	essential	select	Ncas	0.807	0.913		YGL207W	select	Ncas687.35	0.0258	0.1112	Ncas
YGL233W	essential	non_select	Ncas	0.624	0.788		YGL233W	non_select	Ncas712.18	0.0254	0.2441	Ncas
YGL238W	essential	non_select	Ncas	0.73	0.875		YGL238W	non_select	Ncas712.14	0.0355	0.1725	Ncas
YGL245W	essential	non_select	Ncas	0.871	0.938		YGL245W	non_select	Ncas712.10	0.0582	0.0748	Ncas
YGR002C	essential	non_select	Ncas	0.6	0.755		YGR002C	non_select	Ncas668.3	0.0194	0.3121	Ncas
YGR005C	essential	non_select	Ncas	0.826	0.882		YGR005C	non_select	Ncas668.12	0.0247	0.1013	Ncas
YGR013W	essential	non_select	Ncas	0.41	0.593		YGR013W	non_select	Ncas639.6	0.0075	0.5631	Ncas
YGR024C	essential	non_select	Ncas	0.793	0.92		YGR024C	non_select	Ncas554.2	0.0164	0.1269	Ncas
YGR029W	essential	non_select	Ncas	0.542	0.693		YGR029W	non_select	Ncas554.6	0.0836	0.3836	Ncas
YGR046W	essential	non_select	Ncas	0.69	0.834		YGR046W	non_select	Ncas640.19	0.0038	0.2503	Ncas
YGR047C	essential	non_select	Ncas	0.639	0.814		YGR047C	non_select	Ncas437.1	0.0182	0.2441	Ncas
YGR048W	essential	non_select	Ncas	0.721	0.845		YGR048W	non_select	Ncas404.1	0.0435	0.1946	Ncas
YGR060W	essential	non_select	Ncas	0.866	0.922		YGR060W	non_select	Ncas683.18	0.0714	0.081	Ncas
YGR074W	essential	non_select	Ncas	0.373	0.52		YGR074W	non_select	Ncas633.14	0.0076	0.4842	Ncas
YGR075C	essential	non_select	Ncas	0.54	0.713		YGR075C	non_select	Ncas696.47	0.0045	0.3663	Ncas
YGR082W	essential	non_select	Ncas	0.561	0.727		YGR082W	non_select	Ncas716.41	0.1327	0.3929	Ncas
YGR083C	essential	non_select	Ncas	0.723	0.808		YGR083C	non_select	Ncas716.40	0.0314	0.1741	Ncas
YGR090W	essential	non_select	Ncas	0.737	0.851		YGR090W	non_select	Ncas716.35	0.0439	0.1718	Ncas
YGR091W	essential	non_select	Ncas	0.484	0.702		YGR091W	non_select	Ncas716.34	0.0575	0.4338	Ncas
YGR095C	essential	non_select	Ncas	0.649	0.788		YGR095C	non_select	Ncas716.30	0.0038	0.2727	Ncas
YGR098C	essential	non_select	Ncas	0.453	0.657		YGR098C	non_select	Ncas716.27	0.007	0.51	Ncas
YGR099W	essential	non_select	Ncas	0.473	0.655		YGR099W	non_select	Ncas716.26	0.0089	0.4821	Ncas
YGR103W	essential	non_select	Ncas	0.755	0.864		YGR103W	non_select	Ncas716.22	0.0028	0.1567	Ncas
YGR113W	essential	non_select	Ncas	0.414	0.586		YGR113W	non_select	Ncas716.9	0.0465	0.4686	Ncas
YGR116W	essential	non_select	Ncas	0.805	0.908		YGR116W	non_select	Ncas705.12	0.0258	0.1116	Ncas
YGR119C	essential	non_select	Ncas	0.56	0.653		YGR119C	non_select	Ncas716.13	0.0691	0.3306	Ncas
YGR120C	essential	non_select	Ncas	0.545	0.727		YGR120C	non_select	Ncas716.14	0.0383	0.3741	Ncas
YGR145W	essential	non_select	Ncas	0.795	0.869		YGR145W	non_select	Ncas575.6	0.0532	0.1466	Ncas
YGR147C	essential	select	Ncas	0.411	0.598		YGR147C	select	Ncas648.8	0.0067	0.478	Ncas
YGR158C	essential	non_select	Ncas	0.542	0.676		YGR158C	non_select	Ncas621.17	0.0045	0.3318	Ncas
YGR172C	essential	non_select	Ncas	0.733	0.812		YGR172C	non_select	Ncas620.8	0.0505	0.1889	Ncas
YGR175C	essential	non_select	Ncas	0.852	0.932		YGR175C	non_select	Ncas620.10	0.0417	0.0948	Ncas
YGR185C	essential	non_select	Ncas	0.864	0.928		YGR185C	non_select	Ncas659.23	0.0549	0.084	Ncas
YGR186W	essential	non_select	Ncas	0.625	0.722		YGR186W	non_select	Ncas688.31	0.0185	0.2496	Ncas
YGR195W	essential	non_select	Ncas	0.878	0.967		YGR195W	non_select	Ncas647.7	0.0141	0.0657	Ncas
YGR198W	essential	non_select	Ncas	0.409	0.569		YGR198W	non_select	Ncas617.2	0.0081	0.5304	Ncas
YGR211W	essential	non_select	Ncas	0.784	0.884		YGR211W	non_select	Ncas399.1	0.0261	0.1265	Ncas
YGR216C	essential	non_select	Ncas	0.463	0.638		YGR216C	non_select	Ncas418.2	0.0212	0.5079	Ncas
YGR218W	essential	non_select	Ncas	0.601	0.698		YGR218W	non_select	Ncas667.1	0.0052	0.3932	Ncas
YGR245C	essential	non_select	Ncas	0.746	0.853		YGR245C	non_select	Ncas645.23	0.0241	0.1448	Ncas
YGR246C	essential	non_select	Ncas	0.738	0.842		YGR246C	non_select	Ncas645.18	0.0234	0.1715	Ncas
YGR253C	essential	non_select	Ncas	0.9	0.958		YGR253C	non_select	Ncas680.30	0.0161	0.0541	Ncas
YGR264C	essential	non_select	Ncas	0.766	0.858		YGR264C	non_select	Ncas684.30	0.062	0.1495	Ncas
YGR267C	essential	non_select	Ncas	0.831	0.918		YGR267C	non_select	Ncas645.2	0.0175	0.1088	Ncas
YGR274C	essential	non_select	Ncas	0.565	0.693		YGR274C	non_select	Ncas684.19	0.0034	0.2861	Ncas
YGR277C	essential	non_select	Ncas	0.481	0.616		YGR277C	non_select	Ncas612.7	0.0072	0.4937	Ncas
YGR278W	essential	non_select	Ncas	0.396	0.65		YGR278W	non_select	Ncas612.8	0.0072	0.538	Ncas
YHL015W	essential	select	Ncas	0.926	0.95		YHL015W	select	Ncas709.62	0.1746	0.0506	Ncas
YHR007C	essential	select	Ncas	0.785	0.891		YHR007C	select	Ncas699.20	0.0901	0.1378	Ncas
YHR019C	essential	non_select	Ncas	0.813	0.917		YHR019C	non_select	Ncas607.14	0.0789	0.1124	Ncas
YHR020W	essential	non_select	Ncas	0.789	0.881		YHR020W	non_select	Ncas607.15	0.1085	0.1368	Ncas
YHR024C	essential	non_select	Ncas	0.758	0.873		YHR024C	non_select	Ncas688.21	0.0358	0.1593	Ncas
YHR040W	essential	non_select	Ncas	0.46	0.622		YHR040W	non_select	Ncas678.30	0.0059	0.4307	Ncas
YHR042W	essential	non_select	Ncas	0.623	0.79		YHR042W	non_select	Ncas690.29	0.0361	0.2872	Ncas
YHR058C	essential	non_select	Ncas	0.511	0.64		YHR058C	non_select	Ncas638.19	0.0537	0.44	Ncas
YHR062C	essential	non_select	Ncas	0.668	0.824		YHR062C	non_select	Ncas686.9	0.0036	0.2592	Ncas
YHR068W	essential	non_select	Ncas	0.883	0.956		YHR068W	non_select	Ncas584.2	0.0384	0.0737	Ncas
YHR069C	essential	non_select	Ncas	0.783	0.848		YHR069C	non_select	Ncas584.1	0.0352	0.116	Ncas
YHR070W	essential	non_select	Ncas	0.682	0.824		YHR070W	non_select	Ncas686.1	0.0069	0.2165	Ncas
YHR072W	essential	non_select	Ncas	0.747	0.871		YHR072W	non_select	Ncas686.3	0.013	0.1698	Ncas
YHR072W-A	essential	non_select	Ncas	0.914	0.948		YHR072W-A	non_select	Ncas686.4	0.0785	0.0572	Ncas
YHR074W	essential	select	Ncas	0.87	0.945		YHR074W	select	Ncas686.6	0.0133	0.076	Ncas
YHR085W	essential	non_select	Ncas	0.593	0.775		YHR085W	non_select	Ncas646.4	0.0046	0.3188	Ncas
YHR088W	essential	non_select	Ncas	0.887	0.959		YHR088W	non_select	Ncas541.1	0.0149	0.0675	Ncas
YHR118C	essential	non_select	Ncas	0.471	0.644		YHR118C	non_select	Ncas697.29	0.0703	0.4435	Ncas
YHR122W	essential	non_select	Ncas	0.739	0.865		YHR122W	non_select	Ncas697.26	0.0169	0.1579	Ncas
YHR143W-A	essential	select	Ncas	0.971	0.986		YHR143W-A	select	Ncas677.25	0.0091	0.0126	Ncas
YHR148W	essential	non_select	Ncas	0.94	0.984		YHR148W	non_select	Ncas358.1	0.0095	0.033	Ncas
YHR164C	essential	non_select	Ncas	0.554	0.71		YHR164C	non_select	Ncas546.2	0.0043	0.3246	Ncas
YHR166C	essential	select	Ncas	0.566	0.763		YHR166C	select	Ncas680.35	0.0053	0.3092	Ncas
YHR170W	essential	non_select	Ncas	0.842	0.942		YHR170W	non_select	Ncas680.32	0.0535	0.0928	Ncas
YHR172W	essential	non_select	Ncas	0.454	0.648		YHR172W	non_select	Ncas680.29	0.0643	0.4657	Ncas
YHR186C	essential	non_select	Ncas	0.681	0.813		YHR186C	non_select	Ncas684.14	0.0394	0.1972	Ncas
YHR188C	essential	non_select	Ncas	0.548	0.737		YHR188C	non_select	Ncas684.33	0.0957	0.3707	Ncas
YHR197W	essential	non_select	Ncas	0.521	0.712		YHR197W	non_select	Ncas703.14	0.0647	0.3863	Ncas
YIL004C	essential	non_select	Ncas	0.613	0.754		YIL004C	non_select	Ncas709.11	0.0038	0.2837	Ncas
YIL019W	essential	non_select	Ncas	0.618	0.756		YIL019W	non_select	Ncas565.11	0.0586	0.2994	Ncas
YIL021W	essential	non_select	Ncas	0.746	0.834		YIL021W	non_select	Ncas284.1	0.0022	0.1515	Ncas
YIL022W	essential	non_select	Ncas	0.753	0.886		YIL022W	non_select	Ncas673.4	0.0211	0.1579	Ncas
YIL026C	essential	non_select	Ncas	0.49	0.665		YIL026C	non_select	Ncas520.3	0.0144	0.4281	Ncas
YIL031W	essential	non_select	Ncas	0.318	0.452		YIL031W	non_select	Ncas467.1	0.0075	0.6256	Ncas
YIL046W	essential	non_select	Ncas	0.737	0.842		YIL046W	non_select	Ncas704.40	0.0023	0.1666	Ncas
YIL048W	essential	non_select	Ncas	0.783	0.878		YIL048W	non_select	Ncas704.38	0.0167	0.1319	Ncas
YIL062C	essential	non_select	Ncas	0.691	0.842		YIL062C	non_select	Ncas701.9	0.0723	0.2324	Ncas
YIL063C	essential	non_select	Ncas	0.45	0.588		YIL063C	non_select	Ncas704.27	0.0326	0.4988	Ncas
YIL068C	essential	non_select	Ncas	0.61	0.811		YIL068C	non_select	Ncas701.11	0.0038	0.2769	Ncas
YIL075C	essential	non_select	Ncas	0.742	0.856		YIL075C	non_select	Ncas701.21	0.0398	0.1759	Ncas
YIL078W	essential	select	Ncas	0.888	0.941		YIL078W	select	Ncas704.12	0.0713	0.0758	Ncas
YIL083C	essential	non_select	Ncas	0.663	0.793		YIL083C	non_select	Ncas671.5	0.041	0.2171	Ncas
YIL091C	essential	non_select	Ncas	0.685	0.828		YIL091C	non_select	Ncas671.13	0.0232	0.2208	Ncas
YIL104C	essential	non_select	Ncas	0.558	0.752		YIL104C	non_select	Ncas671.22	0.0263	0.3335	Ncas
YIL106W	essential	non_select	Ncas	0.714	0.783		YIL106W	non_select	Ncas671.24	0.039	0.1739	Ncas
YIL118W	essential	non_select	Ncas	0.816	0.868		YIL118W	non_select	Ncas671.35	0.0208	0.1313	Ncas
YIL129C	essential	non_select	Ncas	0.663	0.8		YIL129C	non_select	Ncas698.6	0.009	0.2237	Ncas
YIL142W	essential	non_select	Ncas	0.915	0.966		YIL142W	non_select	Ncas662.20	0.0144	0.0509	Ncas
YIL143C	essential	non_select	Ncas	0.849	0.918		YIL143C	non_select	Ncas698.18	0.024	0.0844	Ncas
YIL144W	essential	non_select	Ncas	0.482	0.682		YIL144W	non_select	Ncas698.17	0.0187	0.4649	Ncas
YIL150C	essential	non_select	Ncas	0.54	0.716		YIL150C	non_select	Ncas698.11	0.0049	0.356	Ncas
YIR006C	essential	non_select	Ncas	0.449	0.586		YIR006C	non_select	Ncas577.1	0.0742	0.374	Ncas
YIR008C	essential	non_select	Ncas	0.749	0.854		YIR008C	non_select	Ncas717.32	0.0263	0.1619	Ncas
YIR010W	essential	non_select	Ncas	0.392	0.538		YIR010W	non_select	Ncas673.12	0.0073	0.4873	Ncas
YIR011C	essential	non_select	Ncas	0.361	0.512		YIR011C	non_select	Ncas565.3	0.1235	0.5727	Ncas
YIR012W	essential	non_select	Ncas	0.717	0.842		YIR012W	non_select	Ncas673.11	0.0179	0.179	Ncas
YIR015W	essential	non_select	Ncas	0.417	0.616		YIR015W	non_select	Ncas717.28	0.0229	0.5452	Ncas
YIR022W	essential	non_select	Ncas	0.753	0.888		YIR022W	non_select	Ncas649.2	0.0565	0.1523	Ncas
YJL001W	essential	non_select	Ncas	0.784	0.876		YJL001W	non_select	Ncas533.5	0.0395	0.1269	Ncas
YJL002C	essential	non_select	Ncas	0.516	0.732		YJL002C	non_select	Ncas533.7	0.0457	0.3705	Ncas
YJL005W	essential	non_select	Ncas	0.541	0.673		YJL005W	non_select	Ncas669.13	0.0246	0.3133	Ncas
YJL010C	essential	select	Ncas	0.194	0.348		YJL010C	select	Ncas684.15	0.0163	1.2254	Ncas
YJL011C	essential	non_select	Ncas	0.552	0.733		YJL011C	non_select	Ncas441.3	0.0047	0.3426	Ncas
YJL012C	essential	non_select	Ncas	0.84	0.914		YJL012C	non_select	Ncas480.6	0.0126	0.0918	Ncas
YJL014W	essential	non_select	Ncas	0.878	0.949		YJL014W	non_select	Ncas342.1	0.0327	0.0954	Ncas
YJL025W	essential	non_select	Ncas	0.405	0.589		YJL025W	non_select	Ncas521.4	0.0679	0.5089	Ncas
YJL031C	essential	non_select	Ncas	0.571	0.746		YJL031C	non_select	Ncas684.17	0.0237	0.3371	Ncas
YJL033W	essential	non_select	Ncas	0.792	0.888		YJL033W	non_select	Ncas690.42	0.0257	0.1232	Ncas
YJL035C	essential	non_select	Ncas	0.601	0.766		YJL035C	non_select	Ncas690.23	0.0052	0.356	Ncas
YJL039C	essential	non_select	Ncas	0.551	0.73		YJL039C	non_select	Ncas690.35	0.031	0.3459	Ncas
YJL054W	essential	non_select	Ncas	0.468	0.675		YJL054W	non_select	Ncas557.7	0.0081	0.4467	Ncas
YJL069C	essential	non_select	Ncas	0.65	0.789		YJL069C	non_select	Ncas711.46	0.0249	0.2338	Ncas
YJL072C	essential	non_select	Ncas	0.772	0.874		YJL072C	non_select	Ncas711.41	0.0146	0.1387	Ncas
YJL074C	essential	non_select	Ncas	0.655	0.821		YJL074C	non_select	Ncas711.39	0.0289	0.2454	Ncas
YJL085W	essential	select	Ncas	0.723	0.851		YJL085W	select	Ncas711.33	0.0226	0.1841	Ncas
YJL090C	essential	non_select	Ncas	0.4	0.573		YJL090C	non_select	Ncas711.30	0.0073	0.5716	Ncas
YJL091C	essential	non_select	Ncas	0.646	0.77		YJL091C	non_select	Ncas711.29	0.0201	0.2534	Ncas
YJL104W	essential	non_select	Ncas	0.71	0.819		YJL104W	non_select	Ncas711.17	0.053	0.2133	Ncas
YJL109C	essential	non_select	Ncas	0.665	0.83		YJL109C	non_select	Ncas711.13	0.0232	0.237	Ncas
YJL111W	essential	non_select	Ncas	0.9	0.955		YJL111W	non_select	Ncas603.6	0.0216	0.0593	Ncas
YJL125C	essential	non_select	Ncas	0.739	0.871		YJL125C	non_select	Ncas711.2	0.0353	0.167	Ncas
YJL143W	essential	non_select	Ncas	0.911	0.968		YJL143W	non_select	Ncas651.4	0.0188	0.0399	Ncas
YJL194W	essential	non_select	Ncas	0.454	0.67		YJL194W	non_select	Ncas634.11	0.0243	0.4153	Ncas
YJL203W	essential	non_select	Ncas	0.324	0.502		YJL203W	non_select	Ncas561.5	0.0081	0.6327	Ncas
YJR002W	essential	non_select	Ncas	0.538	0.698		YJR002W	non_select	Ncas590.12	0.0262	0.353	Ncas
YJR006W	essential	non_select	Ncas	0.648	0.777		YJR006W	non_select	Ncas644.3	0.0465	0.2443	Ncas
YJR007W	essential	non_select	Ncas	0.881	0.967		YJR007W	non_select	Ncas479.2	0.0323	0.0642	Ncas
YJR013W	essential	non_select	Ncas	0.637	0.758		YJR013W	non_select	Ncas647.6	0.0778	0.2798	Ncas
YJR016C	essential	select	Ncas	0.882	0.947		YJR016C	select	Ncas647.11	0.0568	0.0733	Ncas
YJR017C	essential	non_select	Ncas	0.787	0.896		YJR017C	non_select	Ncas647.13	0.0207	0.1636	Ncas
YJR022W	essential	non_select	Ncas	0.522	0.726		YJR022W	non_select	Ncas647.16	0.0664	0.3595	Ncas
YJR041C	essential	select	Ncas	0.373	0.549		YJR041C	select	Ncas560.1	0.1257	0.6783	Ncas
YJR042W	essential	non_select	Ncas	0.54	0.704		YJR042W	non_select	Ncas583.11	0.0281	0.3481	Ncas
YJR057W	essential	non_select	Ncas	0.595	0.786		YJR057W	non_select	Ncas695.36	0.0803	0.3191	Ncas
YJR064W	essential	non_select	Ncas	0.872	0.933		YJR064W	non_select	Ncas673.29	0.0186	0.0797	Ncas
YJR065C	essential	non_select	Ncas	0.901	0.943		YJR065C	non_select	Ncas673.28	0.0261	0.0592	Ncas
YJR068W	essential	non_select	Ncas	0.765	0.881		YJR068W	non_select	Ncas673.25	0.0292	0.147	Ncas
YJR072C	essential	non_select	Ncas	0.803	0.92		YJR072C	non_select	Ncas695.27	0.0019	0.1254	Ncas
YJR089W	essential	non_select	Ncas	0.282	0.421		YJR089W	non_select	Ncas674.25	0.0997	0.8202	Ncas
YJR093C	essential	non_select	Ncas	0.493	0.589		YJR093C	non_select	Ncas691.2	0.1037	0.4801	Ncas
YJR112W	essential	non_select	Ncas	0.5	0.736		YJR112W	non_select	Ncas691.15	0.0058	0.3621	Ncas
YJR141W	essential	non_select	Ncas	0.358	0.605		YJR141W	non_select	Ncas719.82	0.0091	0.6408	Ncas
YKL004W	essential	non_select	Ncas	0.693	0.811		YKL004W	non_select	Ncas629.22	0.0257	0.2537	Ncas
YKL006C-A	essential	non_select	Ncas	0.484	0.643		YKL006C-A	non_select	Ncas629.25	0.0481	0.2958	Ncas
YKL013C	essential	non_select	Ncas	0.924	0.965		YKL013C	non_select	Ncas542.9	0.0165	0.0508	Ncas
YKL014C	essential	non_select	Ncas	0.347	0.524		YKL014C	non_select	Ncas446.2	0.0655	0.5994	Ncas
YKL019W	essential	non_select	Ncas	0.566	0.733		YKL019W	non_select	Ncas542.3	0.0064	0.3975	Ncas
YKL021C	essential	select	Ncas	0.669	0.798		YKL021C	select	Ncas685.11	0.0233	0.188	Ncas
YKL022C	essential	select	Ncas	0.528	0.716		YKL022C	select	Ncas685.10	0.0255	0.3065	Ncas
YKL024C	essential	non_select	Ncas	0.732	0.843		YKL024C	non_select	Ncas685.9	0.0028	0.1933	Ncas
YKL028W	essential	non_select	Ncas	0.71	0.795		YKL028W	non_select	Ncas489.2	0.0223	0.1731	Ncas
YKL033W	essential	non_select	Ncas	0.461	0.662		YKL033W	non_select	Ncas625.1	0.0377	0.461	Ncas
YKL045W	essential	non_select	Ncas	0.74	0.872		YKL045W	non_select	Ncas625.9	0.0278	0.1767	Ncas
YKL049C	essential	non_select	Ncas	0.523	0.652		YKL049C	non_select	Ncas649.32	0.0335	0.2898	Ncas
YKL052C	essential	non_select	Ncas	0.412	0.542		YKL052C	non_select	Ncas240.1	0.0743	0.5637	Ncas
YKL058W	essential	non_select	Ncas	0.836	0.918		YKL058W	non_select	Ncas641.29	0.0107	0.0937	Ncas
YKL059C	essential	non_select	Ncas	0.644	0.765		YKL059C	non_select	Ncas641.28	0.0394	0.1925	Ncas
YKL060C	essential	select	Ncas	0.817	0.892		YKL060C	select	Ncas641.27	0.25	0.1276	Ncas
YKL078W	essential	non_select	Ncas	0.746	0.859		YKL078W	non_select	Ncas649.18	0.0362	0.1662	Ncas
YKL089W	essential	non_select	Ncas	0.438	0.617		YKL089W	non_select	Ncas668.23	0.051	0.4359	Ncas
YKL099C	essential	non_select	Ncas	0.741	0.871		YKL099C	non_select	Ncas616.11	0.0463	0.1776	Ncas
YKL122C	essential	non_select	Ncas	0.562	0.728		YKL122C	non_select	Ncas721.127	0.0334	0.3504	Ncas
YKL125W	essential	select	Ncas	0.7	0.795		YKL125W	select	Ncas721.125	0.031	0.1558	Ncas
YKL144C	essential	non_select	Ncas	0.559	0.635		YKL144C	non_select	Ncas678.1	0.0047	0.0996	Ncas
YKL145W	essential	select	Ncas	0.882	0.937		YKL145W	select	Ncas678.2	0.0211	0.0667	Ncas
YKL154W	essential	non_select	Ncas	0.473	0.644		YKL154W	non_select	Ncas678.10	0.0428	0.4349	Ncas
YKL165C	essential	non_select	Ncas	0.772	0.873		YKL165C	non_select	Ncas689.28	0.0093	0.1464	Ncas
YKL172W	essential	non_select	Ncas	0.7	0.795		YKL172W	non_select	Ncas651.21	0.038	0.1793	Ncas
YKL173W	essential	non_select	Ncas	0.577	0.737		YKL173W	non_select	Ncas689.20	0.0439	0.3078	Ncas
YKL182W	essential	non_select	Ncas	0.778	0.882		YKL182W	non_select	Ncas719.33	0.0721	0.1368	Ncas
YKL186C	essential	non_select	Ncas	0.603	0.75		YKL186C	non_select	Ncas559.1	0.0214	0.2562	Ncas
YKL189W	essential	non_select	Ncas	0.679	0.828		YKL189W	non_select	Ncas559.4	0.0342	0.2458	Ncas
YKL193C	essential	non_select	Ncas	0.675	0.835		YKL193C	non_select	Ncas559.7	0.0027	0.2027	Ncas
YKL195W	essential	non_select	Ncas	0.305	0.476		YKL195W	non_select	Ncas559.9	0.0128	0.7775	Ncas
YKL196C	essential	non_select	Ncas	0.92	0.96		YKL196C	non_select	Ncas571.1	0.0219	0.0471	Ncas
YKL210W	essential	non_select	Ncas	0.821	0.923		YKL210W	non_select	Ncas695.22	0.0331	0.1061	Ncas
YKR002W	essential	non_select	Ncas	0.785	0.878		YKR002W	non_select	Ncas668.29	0.0259	0.1642	Ncas
YKR008W	essential	non_select	Ncas	0.481	0.645		YKR008W	non_select	Ncas478.4	0.0175	0.3834	Ncas
YKR025W	essential	non_select	Ncas	0.505	0.686		YKR025W	non_select	Ncas603.14	0.0519	0.3595	Ncas
YKR037C	essential	non_select	Ncas	0.441	0.671		YKR037C	non_select	Ncas603.3	0.0074	0.497	Ncas
YKR038C	essential	non_select	Ncas	0.865	0.917		YKR038C	non_select	Ncas603.2	0.0169	0.0796	Ncas
YKR062W	essential	non_select	Ncas	0.691	0.799		YKR062W	non_select	Ncas481.3	0.0027	0.1994	Ncas
YKR063C	essential	select	Ncas	0.391	0.603		YKR063C	select	Ncas481.1	0.0891	0.6663	Ncas
YKR068C	essential	non_select	Ncas	0.77	0.942		YKR068C	non_select	Ncas615.4	0.0071	0.1397	Ncas
YKR071C	essential	non_select	Ncas	0.591	0.718		YKR071C	non_select	Ncas615.1	0.0806	0.2729	Ncas
YKR081C	essential	non_select	Ncas	0.751	0.87		YKR081C	non_select	Ncas698.30	0.0358	0.127	Ncas
YKR083C	essential	non_select	Ncas	0.496	0.74		YKR083C	non_select	Ncas702.28	0.0415	0.4542	Ncas
YKR086W	essential	non_select	Ncas	0.546	0.7		YKR086W	non_select	Ncas702.31	0.0043	0.3336	Ncas
YLL003W	essential	non_select	Ncas	0.272	0.47		YLL003W	non_select	Ncas533.6	0.0126	0.937	Ncas
YLL004W	essential	non_select	Ncas	0.629	0.777		YLL004W	non_select	Ncas533.8	0.0138	0.2496	Ncas
YLL008W	essential	non_select	Ncas	0.704	0.83		YLL008W	non_select	Ncas638.22	0.0323	0.1818	Ncas
YLL011W	essential	non_select	Ncas	0.81	0.895		YLL011W	non_select	Ncas659.9	0.0126	0.1069	Ncas
YLL018C	essential	non_select	Ncas	0.828	0.911		YLL018C	non_select	Ncas347.3	0.0372	0.1073	Ncas
YLL031C	essential	non_select	Ncas	0.688	0.829		YLL031C	non_select	Ncas604.6	0.0129	0.2053	Ncas
YLL034C	essential	non_select	Ncas	0.755	0.853		YLL034C	non_select	Ncas543.4	0.0194	0.1452	Ncas
YLL035W	essential	non_select	Ncas	0.472	0.646		YLL035W	non_select	Ncas543.3	0.0062	0.4626	Ncas
YLL036C	essential	non_select	Ncas	0.577	0.754		YLL036C	non_select	Ncas684.27	0.0643	0.3379	Ncas
YLL050C	essential	select	Ncas	0.916	0.958		YLL050C	select	Ncas622.12	0.0447	0.0477	Ncas
YLR002C	essential	non_select	Ncas	0.677	0.815		YLR002C	non_select	Ncas690.44	0.0219	0.2184	Ncas
YLR005W	essential	non_select	Ncas	0.782	0.857		YLR005W	non_select	Ncas590.9	0.0111	0.1279	Ncas
YLR022C	essential	non_select	Ncas	0.782	0.891		YLR022C	non_select	Ncas659.2	0.0136	0.1565	Ncas
YLR026C	essential	non_select	Ncas	0.62	0.724		YLR026C	non_select	Ncas721.106	0.0303	0.2318	Ncas
YLR033W	essential	non_select	Ncas	0.569	0.734		YLR033W	non_select	Ncas721.98	0.0373	0.3132	Ncas
YLR045C	essential	non_select	Ncas	0.462	0.628		YLR045C	non_select	Ncas647.18	0.076	0.3994	Ncas
YLR051C	essential	non_select	Ncas	0.53	0.72		YLR051C	non_select	Ncas656.13	0.0056	0.3488	Ncas
YLR060W	essential	non_select	Ncas	0.832	0.918		YLR060W	non_select	Ncas707.2	0.0491	0.1102	Ncas
YLR066W	essential	non_select	Ncas	0.561	0.743		YLR066W	non_select	Ncas716.71	0.1294	0.3594	Ncas
YLR071C	essential	non_select	Ncas	0.57	0.714		YLR071C	non_select	Ncas475.1	0.0041	0.2818	Ncas
YLR078C	essential	non_select	Ncas	0.556	0.712		YLR078C	non_select	Ncas519.3	0.0549	0.3376	Ncas
YLR086W	essential	non_select	Ncas	0.596	0.759		YLR086W	non_select	Ncas681.4	0.0041	0.3041	Ncas
YLR088W	essential	non_select	Ncas	0.594	0.753		YLR088W	non_select	Ncas693.7	0.004	0.2702	Ncas
YLR100W	essential	non_select	Ncas	0.68	0.817		YLR100W	non_select	Ncas566.11	0.0209	0.2192	Ncas
YLR103C	essential	non_select	Ncas	0.714	0.825		YLR103C	non_select	Ncas566.8	0.0237	0.1737	Ncas
YLR105C	essential	non_select	Ncas	0.593	0.764		YLR105C	non_select	Ncas713.32	0.0044	0.3148	Ncas
YLR106C	essential	non_select	Ncas	0.609	0.766		YLR106C	non_select	Ncas713.33	0.0348	0.2985	Ncas
YLR115W	essential	non_select	Ncas	0.507	0.699		YLR115W	non_select	Ncas713.40	0.0308	0.363	Ncas
YLR116W	essential	non_select	Ncas	0.52	0.635		YLR116W	non_select	Ncas713.41	0.0599	0.3606	Ncas
YLR117C	essential	non_select	Ncas	0.541	0.768		YLR117C	non_select	Ncas713.42	0.0423	0.3627	Ncas
YLR127C	essential	select	Ncas	0.316	0.514		YLR127C	select	Ncas713.48	0.0087	0.6435	Ncas
YLR129W	essential	non_select	Ncas	0.745	0.874		YLR129W	non_select	Ncas713.50	0.0348	0.1575	Ncas
YLR132C	essential	non_select	Ncas	0.277	0.491		YLR132C	non_select	Ncas713.53	0.1437	0.7082	Ncas
YLR147C	essential	non_select	Ncas	0.745	0.833		YLR147C	non_select	Ncas600.11	0.0139	0.1466	Ncas
YLR166C	essential	non_select	Ncas	0.594	0.773		YLR166C	non_select	Ncas679.4	0.0119	0.2729	Ncas
YLR175W	essential	select	Ncas	0.871	0.922		YLR175W	select	Ncas488.4	0.0535	0.0751	Ncas
YLR186W	essential	non_select	Ncas	0.905	0.96		YLR186W	non_select	Ncas706.46	0.0231	0.0575	Ncas
YLR195C	essential	non_select	Ncas	0.674	0.822		YLR195C	non_select	Ncas715.21	0.0633	0.2374	Ncas
YLR196W	essential	non_select	Ncas	0.752	0.848		YLR196W	non_select	Ncas715.22	0.0384	0.1595	Ncas
YLR197W	essential	non_select	Ncas	0.888	0.945		YLR197W	non_select	Ncas537.7	0.0365	0.061	Ncas
YLR208W	essential	non_select	Ncas	0.848	0.923		YLR208W	non_select	Ncas674.20	0.0098	0.102	Ncas
YLR212C	essential	non_select	Ncas	0.615	0.791		YLR212C	non_select	Ncas674.16	0.0311	0.259	Ncas
YLR215C	essential	non_select	Ncas	0.647	0.816		YLR215C	non_select	Ncas645.19	0.0031	0.2333	Ncas
YLR222C	essential	non_select	Ncas	0.711	0.848		YLR222C	non_select	Ncas679.28	0.0318	0.1786	Ncas
YLR229C	essential	select	Ncas	0.932	0.963		YLR229C	select	Ncas721.96	0.0233	0.0453	Ncas
YLR243W	essential	non_select	Ncas	0.864	0.934		YLR243W	non_select	Ncas679.13	0.0115	0.0744	Ncas
YLR259C	essential	non_select	Ncas	0.87	0.938		YLR259C	non_select	Ncas674.1	0.0142	0.0755	Ncas
YLR272C	essential	non_select	Ncas	0.655	0.792		YLR272C	non_select	Ncas659.14	0.0203	0.2247	Ncas
YLR274W	essential	non_select	Ncas	0.833	0.905		YLR274W	non_select	Ncas590.6	0.0199	0.0894	Ncas
YLR275W	essential	non_select	Ncas	0.791	0.909		YLR275W	non_select	Ncas590.5	0.0648	0.1372	Ncas
YLR276C	essential	non_select	Ncas	0.775	0.859		YLR276C	non_select	Ncas590.4	0.0322	0.1309	Ncas
YLR291C	essential	non_select	Ncas	0.781	0.857		YLR291C	non_select	Ncas586.5	0.0247	0.1158	Ncas
YLR305C	essential	non_select	Ncas	0.609	0.763		YLR305C	non_select	Ncas621.5	0.0168	0.2849	Ncas
YLR314C	essential	select	Ncas	0.568	0.709		YLR314C	select	Ncas604.11	0.0673	0.3553	Ncas
YLR316C	essential	non_select	Ncas	0.458	0.643		YLR316C	non_select	Ncas670.29	0.0074	0.4943	Ncas
YLR323C	essential	non_select	Ncas	0.43	0.576		YLR323C	non_select	Ncas477.7	0.0305	0.5554	Ncas
YLR336C	essential	non_select	Ncas	0.53	0.675		YLR336C	non_select	Ncas639.9	0.0349	0.3217	Ncas
YLR340W	essential	non_select	Ncas	0.853	0.939		YLR340W	non_select	Ncas554.8	0.3053	0.0931	Ncas
YLR347C	essential	select	Ncas	0.76	0.879		YLR347C	select	Ncas702.11	0.0474	0.1565	Ncas
YLR355C	essential	select	Ncas	0.937	0.977		YLR355C	select	Ncas670.17	0.1154	0.04	Ncas
YLR359W	essential	non_select	Ncas	0.905	0.965		YLR359W	non_select	Ncas670.12	0.0308	0.0515	Ncas
YLR378C	essential	non_select	Ncas	0.864	0.963		YLR378C	non_select	Ncas719.1	0.071	0.0828	Ncas
YLR397C	essential	non_select	Ncas	0.746	0.853		YLR397C	non_select	Ncas719.20	0.0302	0.1656	Ncas
YLR409C	essential	non_select	Ncas	0.756	0.884		YLR409C	non_select	Ncas719.30	0.0329	0.159	Ncas
YLR424W	essential	select	Ncas	0.372	0.571		YLR424W	select	Ncas719.47	0.0085	0.6293	Ncas
YLR438C-A	essential	non_select	Ncas	0.756	0.915		YLR438C-A	non_select	Ncas719.59	0.0144	0.1668	Ncas
YLR440C	essential	non_select	Ncas	0.388	0.59		YLR440C	non_select	Ncas547.5	0.0082	0.5626	Ncas
YLR459W	essential	non_select	Ncas	0.654	0.822		YLR459W	non_select	Ncas631.13	0.0219	0.2719	Ncas
YML010W	essential	non_select	Ncas	0.745	0.828		YML010W	non_select	Ncas356.1	0.0409	0.1427	Ncas
YML015C	essential	non_select	Ncas	0.591	0.719		YML015C	non_select	Ncas717.43	0.0388	0.2927	Ncas
YML025C	essential	non_select	Ncas	0.62	0.79		YML025C	non_select	Ncas641.10	0.0486	0.2648	Ncas
YML031W	essential	non_select	Ncas	0.402	0.578		YML031W	non_select	Ncas641.17	0.0724	0.5624	Ncas
YML046W	essential	non_select	Ncas	0.487	0.678		YML046W	non_select	Ncas608.12	0.0063	0.4711	Ncas
YML049C	essential	non_select	Ncas	0.392	0.597		YML049C	non_select	Ncas695.40	0.0076	0.5359	Ncas
YML064C	essential	non_select	Ncas	0.747	0.849		YML064C	non_select	Ncas703.41	0.0049	0.1716	Ncas
YML069W	essential	non_select	Ncas	0.83	0.908		YML069W	non_select	Ncas703.36	0.0241	0.0861	Ncas
YML077W	essential	non_select	Ncas	0.83	0.956		YML077W	non_select	Ncas703.28	0.032	0.112	Ncas
YML092C	essential	non_select	Ncas	0.904	0.952		YML092C	non_select	Ncas692.2	0.0094	0.0538	Ncas
YML093W	essential	non_select	Ncas	0.645	0.778		YML093W	non_select	Ncas692.1	0.0409	0.2508	Ncas
YML098W	essential	non_select	Ncas	0.651	0.756		YML098W	non_select	Ncas485.2	0.0034	0.2686	Ncas
YML105C	essential	non_select	Ncas	0.626	0.766		YML105C	non_select	Ncas650.27	0.0835	0.2457	Ncas
YML114C	essential	select	Ncas	0.32	0.51		YML114C	select	Ncas692.16	0.011	0.7669	Ncas
YML126C	essential	non_select	Ncas	0.801	0.892		YML126C	non_select	Ncas626.13	0.0416	0.1318	Ncas
YML127W	essential	non_select	Ncas	0.647	0.774		YML127W	non_select	Ncas692.5	0.0325	0.2533	Ncas
YMR001C	essential	non_select	Ncas	0.711	0.813		YMR001C	non_select	Ncas644.15	0.0577	0.1825	Ncas
YMR005W	essential	non_select	Ncas	0.606	0.749		YMR005W	non_select	Ncas611.2	0.0037	0.2747	Ncas
YMR028W	essential	non_select	Ncas	0.544	0.736		YMR028W	non_select	Ncas709.42	0.0792	0.3594	Ncas
YMR033W	essential	non_select	Ncas	0.591	0.76		YMR033W	non_select	Ncas649.31	0.032	0.307	Ncas
YMR049C	essential	non_select	Ncas	0.815	0.897		YMR049C	non_select	Ncas649.10	0.0247	0.1086	Ncas
YMR059W	essential	non_select	Ncas	0.508	0.698		YMR059W	non_select	Ncas649.17	0.0059	0.4122	Ncas
YMR061W	essential	non_select	Ncas	0.593	0.749		YMR061W	non_select	Ncas660.36	0.0037	0.2941	Ncas
YMR076C	essential	non_select	Ncas	0.598	0.773		YMR076C	non_select	Ncas717.11	0.0375	0.2752	Ncas
YMR093W	essential	non_select	Ncas	0.815	0.924		YMR093W	non_select	Ncas660.8	0.0359	0.1109	Ncas
YMR117C	essential	non_select	Ncas	0.399	0.628		YMR117C	non_select	Ncas592.3	0.1136	0.5622	Ncas
YMR128W	essential	non_select	Ncas	0.706	0.828		YMR128W	non_select	Ncas721.99	0.0303	0.1717	Ncas
YMR131C	essential	non_select	Ncas	0.794	0.895		YMR131C	non_select	Ncas684.7	0.0318	0.1187	Ncas
YMR146C	essential	non_select	Ncas	0.751	0.87		YMR146C	non_select	Ncas680.11	0.0305	0.18	Ncas
YMR149W	essential	select	Ncas	0.366	0.578		YMR149W	select	Ncas680.9	0.0767	0.6261	Ncas
YMR185W	essential	non_select	Ncas	0.48	0.663		YMR185W	non_select	Ncas720.30	0.0165	0.432	Ncas
YMR197C	essential	non_select	Ncas	0.689	0.836		YMR197C	non_select	Ncas720.64	0.0501	0.204	Ncas
YMR200W	essential	non_select	Ncas	0.681	0.829		YMR200W	non_select	Ncas720.67	0.0425	0.2367	Ncas
YMR203W	essential	non_select	Ncas	0.78	0.904		YMR203W	non_select	Ncas720.70	0.0465	0.1363	Ncas
YMR208W	essential	non_select	Ncas	0.455	0.668		YMR208W	non_select	Ncas653.26	0.0601	0.4325	Ncas
YMR211W	essential	select	Ncas	0.505	0.673		YMR211W	select	Ncas653.29	0.0047	0.386	Ncas
YMR213W	essential	non_select	Ncas	0.451	0.636		YMR213W	non_select	Ncas653.31	0.0335	0.4895	Ncas
YMR218C	essential	non_select	Ncas	0.446	0.664		YMR218C	non_select	Ncas653.34	0.0073	0.5017	Ncas
YMR220W	essential	non_select	Ncas	0.477	0.641		YMR220W	non_select	Ncas594.13	0.0059	0.4535	Ncas
YMR229C	essential	non_select	Ncas	0.663	0.828		YMR229C	non_select	Ncas594.4	0.0267	0.2264	Ncas
YMR235C	essential	non_select	Ncas	0.655	0.828		YMR235C	non_select	Ncas696.2	0.0032	0.238	Ncas
YMR236W	essential	non_select	Ncas	0.75	0.843		YMR236W	non_select	Ncas696.4	0.0349	0.1758	Ncas
YMR239C	essential	non_select	Ncas	0.455	0.647		YMR239C	non_select	Ncas696.6	0.0052	0.4208	Ncas
YMR240C	essential	non_select	Ncas	0.461	0.622		YMR240C	non_select	Ncas696.7	0.0071	0.4581	Ncas
YMR260C	essential	non_select	Ncas	0.961	0.98		YMR260C	non_select	Ncas696.24	0.0083	0.0268	Ncas
YMR268C	essential	non_select	Ncas	0.454	0.657		YMR268C	non_select	Ncas696.32	0.0399	0.4994	Ncas
YMR277W	essential	non_select	Ncas	0.605	0.749		YMR277W	non_select	Ncas696.41	0.0039	0.2747	Ncas
YMR281W	essential	non_select	Ncas	0.431	0.624		YMR281W	non_select	Ncas696.45	0.1165	0.5166	Ncas
YMR288W	essential	non_select	Ncas	0.645	0.816		YMR288W	non_select	Ncas684.32	0.0273	0.2366	Ncas
YMR290C	essential	non_select	Ncas	0.884	0.925		YMR290C	non_select	Ncas684.29	0.0307	0.0702	Ncas
YMR296C	essential	non_select	Ncas	0.664	0.809		YMR296C	non_select	Ncas684.22	0.0527	0.2506	Ncas
YMR301C	essential	non_select	Ncas	0.779	0.875		YMR301C	non_select	Ncas574.8	0.0197	0.1472	Ncas
YMR309C	essential	non_select	Ncas	0.657	0.766		YMR309C	non_select	Ncas350.1	0.0828	0.2343	Ncas
YMR314W	essential	non_select	Ncas	0.838	0.94		YMR314W	non_select	Ncas514.7	0.023	0.0983	Ncas
YNL006W	essential	non_select	Ncas	0.889	0.948		YNL006W	non_select	Ncas695.15	0.0065	0.0491	Ncas
YNL007C	essential	non_select	Ncas	0.795	0.858		YNL007C	non_select	Ncas695.14	0.0293	0.1105	Ncas
YNL026W	essential	non_select	Ncas	0.43	0.608		YNL026W	non_select	Ncas601.3	0.0075	0.5096	Ncas
YNL038W	essential	non_select	Ncas	0.323	0.576		YNL038W	non_select	Ncas349.2	0.0089	0.5911	Ncas
YNL039W	essential	non_select	Ncas	0.359	0.48		YNL039W	non_select	Ncas601.1	0.0461	0.4565	Ncas
YNL061W	essential	non_select	Ncas	0.819	0.887		YNL061W	non_select	Ncas694.23	0.0233	0.1032	Ncas
YNL062C	essential	non_select	Ncas	0.625	0.777		YNL062C	non_select	Ncas694.22	0.0435	0.2528	Ncas
YNL075W	essential	non_select	Ncas	0.866	0.941		YNL075W	non_select	Ncas694.7	0.0229	0.0717	Ncas
YNL088W	essential	non_select	Ncas	0.747	0.85		YNL088W	non_select	Ncas578.6	0.0169	0.1495	Ncas
YNL102W	essential	non_select	Ncas	0.687	0.815		YNL102W	non_select	Ncas666.7	0.0442	0.2019	Ncas
YNL103W	essential	select	Ncas	0.329	0.438		YNL103W	select	Ncas666.8	0.0076	0.5654	Ncas
YNL110C	essential	non_select	Ncas	0.596	0.732		YNL110C	non_select	Ncas666.11	0.0576	0.2978	Ncas
YNL112W	essential	non_select	Ncas	0.857	0.91		YNL112W	non_select	Ncas666.13	0.0449	0.0795	Ncas
YNL113W	essential	non_select	Ncas	0.622	0.75		YNL113W	non_select	Ncas666.15	0.0551	0.2758	Ncas
YNL118C	essential	non_select	Ncas	0.447	0.564		YNL118C	non_select	Ncas666.21	0.133	0.487	Ncas
YNL124W	essential	non_select	Ncas	0.442	0.564		YNL124W	non_select	Ncas666.27	0.0594	0.4837	Ncas
YNL126W	essential	non_select	Ncas	0.464	0.655		YNL126W	non_select	Ncas666.28	0.0072	0.4604	Ncas
YNL131W	essential	non_select	Ncas	0.609	0.828		YNL131W	non_select	Ncas666.35	0.063	0.2985	Ncas
YNL132W	essential	non_select	Ncas	0.873	0.946		YNL132W	non_select	Ncas666.36	0.0305	0.0751	Ncas
YNL137C	essential	non_select	Ncas	0.602	0.763		YNL137C	non_select	Ncas654.30	0.0185	0.2904	Ncas
YNL149C	essential	non_select	Ncas	0.457	0.659		YNL149C	non_select	Ncas654.24	0.1194	0.5068	Ncas
YNL151C	essential	non_select	Ncas	0.595	0.727		YNL151C	non_select	Ncas654.25	0.0333	0.2579	Ncas
YNL152W	essential	non_select	Ncas	0.517	0.637		YNL152W	non_select	Ncas654.26	0.0348	0.3558	Ncas
YNL161W	essential	non_select	Ncas	0.732	0.773		YNL161W	non_select	Ncas654.12	0.0465	0.1164	Ncas
YNL163C	essential	non_select	Ncas	0.73	0.834		YNL163C	non_select	Ncas654.9	0.0319	0.1714	Ncas
YNL172W	essential	select	Ncas	0.396	0.598		YNL172W	select	Ncas654.1	0.0077	0.5472	Ncas
YNL178W	essential	non_select	Ncas	0.941	0.975		YNL178W	non_select	Ncas417.2	0.0795	0.0398	Ncas
YNL181W	essential	non_select	Ncas	0.691	0.827		YNL181W	non_select	Ncas417.4	0.0279	0.1931	Ncas
YNL182C	essential	non_select	Ncas	0.589	0.75		YNL182C	non_select	Ncas655.1	0.0044	0.3188	Ncas
YNL207W	essential	non_select	Ncas	0.765	0.849		YNL207W	non_select	Ncas655.21	0.0202	0.1286	Ncas
YNL221C	essential	non_select	Ncas	0.568	0.744		YNL221C	non_select	Ncas606.4	0.0392	0.3365	Ncas
YNL222W	essential	non_select	Ncas	0.809	0.907		YNL222W	non_select	Ncas606.3	0.0141	0.1162	Ncas
YNL232W	essential	non_select	Ncas	0.661	0.807		YNL232W	non_select	Ncas532.6	0.0031	0.222	Ncas
YNL240C	essential	non_select	Ncas	0.548	0.707		YNL240C	non_select	Ncas706.11	0.068	0.3749	Ncas
YNL244C	essential	select	Ncas	0.954	0.963		YNL244C	select	Ncas706.15	0.0146	0.0243	Ncas
YNL245C	essential	non_select	Ncas	0.492	0.605		YNL245C	non_select	Ncas706.16	0.0053	0.4123	Ncas
YNL247W	essential	non_select	Ncas	0.677	0.794		YNL247W	non_select	Ncas706.18	0.0796	0.2356	Ncas
YNL251C	essential	non_select	Ncas	0.576	0.708		YNL251C	non_select	Ncas706.22	0.0724	0.2895	Ncas
YNL256W	essential	non_select	Ncas	0.489	0.693		YNL256W	non_select	Ncas706.27	0.0053	0.4153	Ncas
YNL260C	essential	non_select	Ncas	0.601	0.804		YNL260C	non_select	Ncas706.31	0.0715	0.3208	Ncas
YNL261W	essential	non_select	Ncas	0.55	0.744		YNL261W	non_select	Ncas542.1	0.0132	0.3474	Ncas
YNL262W	essential	non_select	Ncas	0.731	0.857		YNL262W	non_select	Ncas706.32	0.0257	0.1688	Ncas
YNL263C	essential	non_select	Ncas	0.584	0.68		YNL263C	non_select	Ncas706.33	0.0045	0.3038	Ncas
YNL267W	essential	non_select	Ncas	0.665	0.796		YNL267W	non_select	Ncas706.36	0.0489	0.2374	Ncas
YNL272C	essential	non_select	Ncas	0.472	0.646		YNL272C	non_select	Ncas706.39	0.0106	0.4037	Ncas
YNL282W	essential	non_select	Ncas	0.455	0.692		YNL282W	non_select	Ncas581.14	0.0068	0.4618	Ncas
YNL287W	essential	non_select	Ncas	0.742	0.868		YNL287W	non_select	Ncas582.11	0.0619	0.1683	Ncas
YNL290W	essential	non_select	Ncas	0.838	0.916		YNL290W	non_select	Ncas598.13	0.0147	0.1042	Ncas
YNL306W	essential	non_select	Ncas	0.517	0.675		YNL306W	non_select	Ncas503.5	0.0053	0.4058	Ncas
YNL308C	essential	non_select	Ncas	0.637	0.785		YNL308C	non_select	Ncas503.6	0.0116	0.2134	Ncas
YNL310C	essential	non_select	Ncas	0.497	0.655		YNL310C	non_select	Ncas482.5	0.0071	0.4636	Ncas
YNL312W	essential	non_select	Ncas	0.715	0.831		YNL312W	non_select	Ncas585.3	0.0267	0.1578	Ncas
YNL313C	essential	non_select	Ncas	0.659	0.82		YNL313C	non_select	Ncas585.4	0.0486	0.2329	Ncas
YNL317W	essential	non_select	Ncas	0.718	0.829		YNL317W	non_select	Ncas585.8	0.0027	0.1924	Ncas
YNR003C	essential	non_select	Ncas	0.702	0.811		YNR003C	non_select	Ncas628.12	0.003	0.2114	Ncas
YNR011C	essential	non_select	Ncas	0.659	0.787		YNR011C	non_select	Ncas625.14	0.0305	0.2244	Ncas
YNR017W	essential	non_select	Ncas	0.695	0.779		YNR017W	non_select	Ncas625.18	0.0025	0.1731	Ncas
YNR035C	essential	non_select	Ncas	0.649	0.797		YNR035C	non_select	Ncas630.11	0.0753	0.2406	Ncas
YNR038W	essential	non_select	Ncas	0.516	0.679		YNR038W	non_select	Ncas629.7	0.0905	0.3457	Ncas
YNR043W	essential	non_select	Ncas	0.701	0.802		YNR043W	non_select	Ncas629.11	0.0034	0.2349	Ncas
YNR046W	essential	non_select	Ncas	0.828	0.94		YNR046W	non_select	Ncas629.15	0.0106	0.1127	Ncas
YNR053C	essential	non_select	Ncas	0.8	0.853		YNR053C	non_select	Ncas616.2	0.0281	0.0676	Ncas
YNR054C	essential	non_select	Ncas	0.645	0.767		YNR054C	non_select	Ncas616.3	0.0034	0.2731	Ncas
YOL005C	essential	select	Ncas	0.924	0.966		YOL005C	select	Ncas412.2	0.0011	0.0657	Ncas
YOL010W	essential	non_select	Ncas	0.83	0.912		YOL010W	non_select	Ncas644.9	0.0202	0.1142	Ncas
YOL021C	essential	non_select	Ncas	0.837	0.923		YOL021C	non_select	Ncas618.4	0.0244	0.0959	Ncas
YOL022C	essential	select	Ncas	0.678	0.801		YOL022C	select	Ncas607.5	0.0295	0.2039	Ncas
YOL026C	essential	non_select	Ncas	0.456	0.553		YOL026C	non_select	Ncas643.3	0.0082	0.4169	Ncas
YOL038W	essential	non_select	Ncas	0.881	0.964		YOL038W	non_select	Ncas717.29	0.0176	0.0635	Ncas
YOL077C	essential	non_select	Ncas	0.87	0.949		YOL077C	non_select	Ncas710.49	0.0258	0.0714	Ncas
YOL078W	essential	non_select	Ncas	0.485	0.638		YOL078W	non_select	Ncas710.48	0.0256	0.4077	Ncas
YOL094C	essential	non_select	Ncas	0.863	0.921		YOL094C	non_select	Ncas472.7	0.0247	0.0899	Ncas
YOL097C	essential	non_select	Ncas	0.83	0.917		YOL097C	non_select	Ncas502.4	0.0395	0.1001	Ncas
YOL102C	essential	non_select	Ncas	0.526	0.724		YOL102C	non_select	Ncas637.8	0.0053	0.4213	Ncas
YOL123W	essential	non_select	Ncas	0.521	0.621		YOL123W	non_select	Ncas635.7	0.0543	0.3268	Ncas
YOL133W	essential	non_select	Ncas	0.798	0.874		YOL133W	non_select	Ncas585.5	0.0288	0.0756	Ncas
YOL135C	essential	non_select	Ncas	0.729	0.822		YOL135C	non_select	Ncas585.6	0.0031	0.2044	Ncas
YOL144W	essential	non_select	Ncas	0.47	0.658		YOL144W	non_select	Ncas589.4	0.0058	0.4591	Ncas
YOL146W	essential	non_select	Ncas	0.64	0.803		YOL146W	non_select	Ncas716.44	0.0035	0.2336	Ncas
YOR004W	essential	non_select	Ncas	0.635	0.779		YOR004W	non_select	Ncas659.16	0.0826	0.2913	Ncas
YOR020C	essential	select	Ncas	0.845	0.961		YOR020C	select	Ncas699.28	0.0525	0.1106	Ncas
YOR046C	essential	non_select	Ncas	0.785	0.887		YOR046C	non_select	Ncas699.49	0.0275	0.1168	Ncas
YOR048C	essential	non_select	Ncas	0.714	0.82		YOR048C	non_select	Ncas699.51	0.0328	0.1943	Ncas
YOR056C	essential	non_select	Ncas	0.703	0.823		YOR056C	non_select	Ncas648.20	0.0188	0.2004	Ncas
YOR057W	essential	non_select	Ncas	0.561	0.716		YOR057W	non_select	Ncas648.19	0.0127	0.3355	Ncas
YOR074C	essential	non_select	Ncas	0.799	0.872		YOR074C	non_select	Ncas698.28	0.0197	0.1164	Ncas
YOR075W	essential	non_select	Ncas	0.489	0.67		YOR075W	non_select	Ncas702.23	0.0673	0.3614	Ncas
YOR077W	essential	select	Ncas	0.388	0.633		YOR077W	select	Ncas698.26	0.0082	0.5677	Ncas
YOR095C	essential	non_select	Ncas	0.712	0.868		YOR095C	non_select	Ncas697.53	0.0154	0.1899	Ncas
YOR098C	essential	non_select	Ncas	0.285	0.407		YOR098C	non_select	Ncas697.51	0.0119	0.7732	Ncas
YOR103C	essential	non_select	Ncas	0.621	0.765		YOR103C	non_select	Ncas666.3	0.0445	0.2751	Ncas
YOR116C	essential	non_select	Ncas	0.885	0.941		YOR116C	non_select	Ncas714.5	0.0213	0.0677	Ncas
YOR117W	essential	non_select	Ncas	0.954	0.979		YOR117W	non_select	Ncas658.2	0.0075	0.0231	Ncas
YOR119C	essential	non_select	Ncas	0.71	0.826		YOR119C	non_select	Ncas676.2	0.0018	0.1448	Ncas
YOR122C	essential	non_select	Ncas	0.857	0.952		YOR122C	non_select	Ncas714.8	0.067	0.079	Ncas
YOR148C	essential	non_select	Ncas	0.328	0.479		YOR148C	non_select	Ncas714.37	0.0074	0.5684	Ncas
YOR149C	essential	non_select	Ncas	0.449	0.624		YOR149C	non_select	Ncas714.36	0.0544	0.5351	Ncas
YOR151C	essential	non_select	Ncas	0.966	0.986		YOR151C	non_select	Ncas714.41	0.0118	0.0207	Ncas
YOR157C	essential	non_select	Ncas	0.863	0.939		YOR157C	non_select	Ncas714.48	0.0209	0.0907	Ncas
YOR159C	essential	non_select	Ncas	0.777	0.872		YOR159C	non_select	Ncas714.46	0.0026	0.1638	Ncas
YOR160W	essential	non_select	Ncas	0.668	0.824		YOR160W	non_select	Ncas714.45	0.0406	0.227	Ncas
YOR168W	essential	non_select	Ncas	0.792	0.882		YOR168W	non_select	Ncas657.9	0.0374	0.1323	Ncas
YOR174W	essential	non_select	Ncas	0.584	0.733		YOR174W	non_select	Ncas657.1	0.0049	0.3298	Ncas
YOR176W	essential	non_select	Ncas	0.793	0.878		YOR176W	non_select	Ncas526.5	0.0333	0.139	Ncas
YOR181W	essential	non_select	Ncas	0.502	0.603		YOR181W	non_select	Ncas526.1	0.0454	0.3458	Ncas
YOR194C	essential	non_select	Ncas	0.521	0.626		YOR194C	non_select	Ncas700.17	0.0035	0.3109	Ncas
YOR207C	essential	non_select	Ncas	0.912	0.957		YOR207C	non_select	Ncas605.14	0.0172	0.0467	Ncas
YOR210W	essential	non_select	Ncas	0.986	1		YOR210W	non_select	Ncas605.16	0.001	0.0068	Ncas
YOR217W	essential	non_select	Ncas	0.697	0.816		YOR217W	non_select	Ncas650.3	0.0281	0.2093	Ncas
YOR224C	essential	non_select	Ncas	0.83	0.905		YOR224C	non_select	Ncas640.23	0.0576	0.1078	Ncas
YOR232W	essential	non_select	Ncas	0.716	0.81		YOR232W	non_select	Ncas640.15	0.0225	0.1959	Ncas
YOR236W	essential	non_select	Ncas	0.589	0.727		YOR236W	non_select	Ncas640.11	0.0084	0.3175	Ncas
YOR244W	essential	select	Ncas	0.824	0.928		YOR244W	select	Ncas640.2	0.0107	0.1131	Ncas
YOR249C	essential	select	Ncas	0.318	0.53		YOR249C	select	Ncas650.11	0.0108	0.7444	Ncas
YOR250C	essential	non_select	Ncas	0.55	0.742		YOR250C	non_select	Ncas650.12	0.0279	0.3341	Ncas
YOR254C	essential	non_select	Ncas	0.614	0.767		YOR254C	non_select	Ncas653.14	0.0413	0.2777	Ncas
YOR257W	essential	non_select	Ncas	0.74	0.883		YOR257W	non_select	Ncas653.21	0.003	0.1842	Ncas
YOR259C	essential	non_select	Ncas	0.909	0.936		YOR259C	non_select	Ncas650.18	0.0106	0.0352	Ncas
YOR260W	essential	non_select	Ncas	0.566	0.708		YOR260W	non_select	Ncas650.19	0.0696	0.3184	Ncas
YOR261C	essential	non_select	Ncas	0.825	0.892		YOR261C	non_select	Ncas653.24	0.0262	0.1346	Ncas
YOR262W	essential	non_select	Ncas	0.867	0.939		YOR262W	non_select	Ncas692.20	0.0174	0.0774	Ncas
YOR272W	essential	non_select	Ncas	0.83	0.915		YOR272W	non_select	Ncas692.29	0.0166	0.0997	Ncas
YOR278W	essential	non_select	Ncas	0.507	0.707		YOR278W	non_select	Ncas692.36	0.0055	0.4216	Ncas
YOR281C	essential	non_select	Ncas	0.694	0.816		YOR281C	non_select	Ncas692.40	0.0164	0.1832	Ncas
YOR287C	essential	non_select	Ncas	0.625	0.767		YOR287C	non_select	Ncas692.44	0.0497	0.2708	Ncas
YOR294W	essential	non_select	Ncas	0.78	0.905		YOR294W	non_select	Ncas665.27	0.0519	0.1441	Ncas
YOR310C	essential	non_select	Ncas	0.911	0.959		YOR310C	non_select	Ncas665.12	0.0332	0.0606	Ncas
YOR335C	essential	select	Ncas	0.854	0.922		YOR335C	select	Ncas457.2	0.0441	0.088	Ncas
YOR336W	essential	non_select	Ncas	0.455	0.64		YOR336W	non_select	Ncas454.2	0.0592	0.4896	Ncas
YOR340C	essential	non_select	Ncas	0.676	0.818		YOR340C	non_select	Ncas449.3	0.0231	0.2178	Ncas
YOR341W	essential	non_select	Ncas	0.764	0.834		YOR341W	non_select	Ncas492.1	0.0402	0.0913	Ncas
YOR353C	essential	non_select	Ncas	0.492	0.636		YOR353C	non_select	Ncas619.8	0.0728	0.421	Ncas
YOR361C	essential	non_select	Ncas	0.712	0.848		YOR361C	non_select	Ncas663.15	0.0854	0.2162	Ncas
YOR362C	essential	non_select	Ncas	0.778	0.879		YOR362C	non_select	Ncas663.14	0.0124	0.1046	Ncas
YOR370C	essential	select	Ncas	0.793	0.885		YOR370C	select	Ncas663.8	0.0192	0.1221	Ncas
YOR373W	essential	non_select	Ncas	0.305	0.469		YOR373W	non_select	Ncas663.5	0.011	0.7854	Ncas
YPL010W	essential	non_select	Ncas	0.56	0.696		YPL010W	non_select	Ncas702.3	0.0815	0.2671	Ncas
YPL011C	essential	non_select	Ncas	0.366	0.552		YPL011C	non_select	Ncas702.4	0.0169	0.5593	Ncas
YPL012W	essential	non_select	Ncas	0.685	0.826		YPL012W	non_select	Ncas702.5	0.0335	0.222	Ncas
YPL028W	essential	non_select	Ncas	0.809	0.932		YPL028W	non_select	Ncas568.12	0.0164	0.1138	Ncas
YPL043W	essential	non_select	Ncas	0.649	0.772		YPL043W	non_select	Ncas567.14d	0.0306	0.2852	Ncas
YPL063W	essential	non_select	Ncas	0.685	0.813		YPL063W	non_select	Ncas664.23	0.045	0.2113	Ncas
YPL076W	essential	non_select	Ncas	0.573	0.749		YPL076W	non_select	Ncas664.14	0.0255	0.3308	Ncas
YPL082C	essential	non_select	Ncas	0.76	0.873		YPL082C	non_select	Ncas664.9	0.024	0.145	Ncas
YPL083C	essential	non_select	Ncas	0.467	0.688		YPL083C	non_select	Ncas721.23	0.0085	0.4353	Ncas
YPL093W	essential	non_select	Ncas	0.896	0.954		YPL093W	non_select	Ncas721.14	0.0289	0.0609	Ncas
YPL094C	essential	non_select	Ncas	0.693	0.802		YPL094C	non_select	Ncas700.1	0.0335	0.2489	Ncas
YPL117C	essential	non_select	Ncas	0.754	0.891		YPL117C	non_select	Ncas700.21	0.0369	0.1614	Ncas
YPL122C	essential	non_select	Ncas	0.782	0.881		YPL122C	non_select	Ncas700.52	0.0459	0.1335	Ncas
YPL126W	essential	non_select	Ncas	0.606	0.759		YPL126W	non_select	Ncas700.47	0.0309	0.2708	Ncas
YPL146C	essential	non_select	Ncas	0.633	0.776		YPL146C	non_select	Ncas700.31	0.0423	0.2383	Ncas
YPL151C	essential	non_select	Ncas	0.511	0.659		YPL151C	non_select	Ncas700.27	0.0054	0.3772	Ncas
YPL160W	essential	select	Ncas	0.829	0.917		YPL160W	select	Ncas650.7	0.0543	0.1081	Ncas
YPL169C	essential	non_select	Ncas	0.664	0.828		YPL169C	non_select	Ncas653.15	0.0602	0.2417	Ncas
YPL175W	essential	non_select	Ncas	0.696	0.833		YPL175W	non_select	Ncas653.19	0.0417	0.2098	Ncas
YPL209C	essential	select	Ncas	0.615	0.748		YPL209C	select	Ncas627.7	0.0296	0.2509	Ncas
YPL210C	essential	non_select	Ncas	0.532	0.73		YPL210C	non_select	Ncas690.8	0.0875	0.3641	Ncas
YPL211W	essential	non_select	Ncas	0.923	0.972		YPL211W	non_select	Ncas690.7	0.0183	0.0408	Ncas
YPL217C	essential	non_select	Ncas	0.773	0.867		YPL217C	non_select	Ncas690.1	0.027	0.1342	Ncas
YPL218W	essential	non_select	Ncas	0.905	0.932		YPL218W	non_select	Ncas706.2	0.0395	0.0624	Ncas
YPL231W	essential	non_select	Ncas	0.818	0.892		YPL231W	non_select	Ncas170.1	0.1011	0.1084	Ncas
YPL233W	essential	non_select	Ncas	0.498	0.683		YPL233W	non_select	Ncas333.2	0.0789	0.4049	Ncas
YPL235W	essential	non_select	Ncas	0.903	0.968		YPL235W	non_select	Ncas458.0d	0.0125	0.2172	Ncas
YPL237W	essential	non_select	Ncas	0.769	0.843		YPL237W	non_select	Ncas458.2	0.0737	0.1243	Ncas
YPL243W	essential	non_select	Ncas	0.522	0.712		YPL243W	non_select	Ncas699.1	0.1052	0.4034	Ncas
YPL266W	essential	non_select	Ncas	0.903	0.962		YPL266W	non_select	Ncas486.3	0.0146	0.0452	Ncas
YPR010C	essential	non_select	Ncas	0.91	0.961		YPR010C	non_select	Ncas707.47	0.0186	0.0484	Ncas
YPR016C	essential	non_select	Ncas	0.971	0.992		YPR016C	non_select	Ncas602.5	0.0079	0.0126	Ncas
YPR019W	essential	non_select	Ncas	0.828	0.906		YPR019W	non_select	Ncas707.44	0.0228	0.1033	Ncas
YPR025C	essential	non_select	Ncas	0.606	0.772		YPR025C	non_select	Ncas672.12	0.0355	0.2511	Ncas
YPR033C	essential	non_select	Ncas	0.852	0.933		YPR033C	non_select	Ncas672.18	0.0263	0.0883	Ncas
YPR035W	essential	select	Ncas	0.919	0.976		YPR035W	select	Ncas672.20	0.0576	0.048	Ncas
YPR041W	essential	non_select	Ncas	0.823	0.914		YPR041W	non_select	Ncas672.25	0.0447	0.1077	Ncas
YPR048W	essential	non_select	Ncas	0.677	0.849		YPR048W	non_select	Ncas718.19	0.0178	0.2275	Ncas
YPR055W	essential	non_select	Ncas	0.545	0.721		YPR055W	non_select	Ncas667.19	0.0642	0.3491	Ncas
YPR056W	essential	non_select	Ncas	0.778	0.889		YPR056W	non_select	Ncas667.20	0.038	0.1403	Ncas
YPR082C	essential	non_select	Ncas	0.768	0.901		YPR082C	non_select	Ncas705.49	0.0103	0.1445	Ncas
YPR085C	essential	non_select	Ncas	0.315	0.48		YPR085C	non_select	Ncas705.46	0.0084	0.6425	Ncas
YPR086W	essential	non_select	Ncas	0.913	0.964		YPR086W	non_select	Ncas516.2	0.0073	0.0754	Ncas
YPR088C	essential	non_select	Ncas	0.669	0.752		YPR088C	non_select	Ncas460.5	0.0278	0.1262	Ncas
YPR094W	essential	non_select	Ncas	0.74	0.856		YPR094W	non_select	Ncas705.40	0.0022	0.1707	Ncas
YPR103W	essential	non_select	Ncas	0.899	0.972		YPR103W	non_select	Ncas705.32	0.0261	0.0585	Ncas
YPR104C	essential	non_select	Ncas	0.513	0.628		YPR104C	non_select	Ncas705.31	0.0056	0.4194	Ncas
YPR105C	essential	non_select	Ncas	0.53	0.723		YPR105C	non_select	Ncas705.30	0.0235	0.3661	Ncas
YPR107C	essential	non_select	Ncas	0.707	0.791		YPR107C	non_select	Ncas705.28	0.0025	0.2026	Ncas
YPR108W	essential	non_select	Ncas	0.746	0.844		YPR108W	non_select	Ncas705.27	0.0107	0.1524	Ncas
YPR110C	essential	non_select	Ncas	0.833	0.893		YPR110C	non_select	Ncas705.24	0.0287	0.1082	Ncas
YPR112C	essential	non_select	Ncas	0.697	0.812		YPR112C	non_select	Ncas705.22	0.0279	0.1839	Ncas
YPR113W	essential	non_select	Ncas	0.668	0.786		YPR113W	non_select	Ncas705.20	0.0519	0.2511	Ncas
YPR133C	essential	non_select	Ncas	0.648	0.734		YPR133C	non_select	Ncas705.6	0.0381	0.236	Ncas
YPR137W	essential	non_select	Ncas	0.792	0.895		YPR137W	non_select	Ncas705.2	0.0322	0.1325	Ncas
YPR143W	essential	non_select	Ncas	0.595	0.722		YPR143W	non_select	Ncas676.13	0.0039	0.3145	Ncas
YPR144C	essential	non_select	Ncas	0.684	0.824		YPR144C	non_select	Ncas676.15	0.0143	0.2263	Ncas
YPR161C	essential	non_select	Ncas	0.543	0.658		YPR161C	non_select	Ncas610.7	0.036	0.3574	Ncas
YPR168W	essential	non_select	Ncas	0.22	0.348		YPR168W	non_select	Ncas610.1	0.2773	0.9595	Ncas
YPR175W	essential	non_select	Ncas	0.604	0.74		YPR175W	non_select	Ncas631.19	0.0259	0.2885	Ncas
YPR176C	essential	non_select	Ncas	0.725	0.872		YPR176C	non_select	Ncas631.18	0.0028	0.1962	Ncas
YPR178W	essential	select	Ncas	0.467	0.68		YPR178W	select	Ncas631.17	0.0056	0.4361	Ncas
YPR180W	essential	non_select	Ncas	0.612	0.782		YPR180W	non_select	Ncas631.15	0.0112	0.309	Ncas
YPR182W	essential	non_select	Ncas	0.702	0.825		YPR182W	non_select	Ncas631.12	0.0031	0.234	Ncas
YPR183W	essential	non_select	Ncas	0.764	0.888		YPR183W	non_select	Ncas631.11	0.0138	0.1535	Ncas
YPR187W	essential	non_select	Ncas	0.804	0.895		YPR187W	non_select	Ncas631.6	0.044	0.1336	Ncas
YPR190C	essential	non_select	Ncas	0.585	0.749		YPR190C	non_select	Ncas631.3	0.0427	0.3084	Ncas
YAL001C	essential	non_select	Klac	0.424	0.64		YAL001C	non_select	KLLA0A08734g	0.0073	0.5302	Klac
YAL003W	essential	non_select	Klac	0.775	0.89		YAL003W	non_select	KLLA0C18469g	0.2469	0.1196	Klac
YAL025C	essential	non_select	Klac	0.726	0.844		YAL025C	non_select	KLLA0A04037g	0.0277	0.1975	Klac
YAL032C	essential	non_select	Klac	0.314	0.538		YAL032C	non_select	KLLA0F02475g	0.0105	0.711	Klac
YAL033W	essential	non_select	Klac	0.5	0.682		YAL033W	non_select	KLLA0F02453g	0.0877	0.4665	Klac
YAL034W-A	essential	non_select	Klac	0.442	0.661		YAL034W-A	non_select	KLLA0F02343g	0.0653	0.5149	Klac
YAL041W	essential	non_select	Klac	0.541	0.707		YAL041W	non_select	KLLA0C12969g	0.0046	0.3249	Klac
YAL043C	essential	non_select	Klac	0.372	0.583		YAL043C	non_select	KLLA0A03663g	0.0088	0.5859	Klac
YAR007C	essential	non_select	Klac	0.599	0.758		YAR007C	non_select	KLLA0A08844g	0.0342	0.2902	Klac
YAR008W	essential	non_select	Klac	0.412	0.624		YAR008W	non_select	KLLA0A08932g	0.0081	0.5357	Klac
YAR019C	essential	select	Klac	0.341	0.505		YAR019C	select	KLLA0C04191g	0.0091	0.6229	Klac
YBL004W	essential	non_select	Klac	0.508	0.708		YBL004W	non_select	KLLA0E17479g	0.0569	0.4181	Klac
YBL018C	essential	non_select	Klac	0.496	0.74		YBL018C	non_select	KLLA0E10483g	0.0119	0.4816	Klac
YBL020W	essential	non_select	Klac	0.585	0.755		YBL020W	non_select	KLLA0E10439g	0.0284	0.3252	Klac
YBL023C	essential	non_select	Klac	0.786	0.882		YBL023C	non_select	KLLA0F12584g	0.0183	0.1244	Klac
YBL034C	essential	non_select	Klac	0.268	0.457		YBL034C	non_select	KLLA0B12331g	0.0114	0.7823	Klac
YBL035C	essential	non_select	Klac	0.496	0.656		YBL035C	non_select	KLLA0B12309g	0.0051	0.3599	Klac
YBL040C	essential	non_select	Klac	0.586	0.777		YBL040C	non_select	KLLA0E05566g	0.0052	0.3247	Klac
YBL041W	essential	non_select	Klac	0.842	0.917		YBL041W	non_select	KLLA0E05588g	0.0149	0.0978	Klac
YBL050W	essential	non_select	Klac	0.606	0.777		YBL050W	non_select	KLLA0E05874g	0.0143	0.3012	Klac
YBL074C	essential	non_select	Klac	0.339	0.555		YBL074C	non_select	KLLA0E20581g	0.0104	0.7077	Klac
YBL076C	essential	select	Klac	0.808	0.92		YBL076C	select	KLLA0E20625g	0.0643	0.126	Klac
YBL084C	essential	select	Klac	0.373	0.536		YBL084C	select	KLLA0E20933g	0.0297	0.5555	Klac
YBL097W	essential	non_select	Klac	0.455	0.618		YBL097W	non_select	KLLA0E06721g	0.0651	0.4793	Klac
YBR004C	essential	non_select	Klac	0.45	0.64		YBR004C	non_select	KLLA0E17215g	0.007	0.4858	Klac
YBR029C	essential	non_select	Klac	0.74	0.852		YBR029C	non_select	KLLA0F24640g	0.0323	0.2067	Klac
YBR055C	essential	non_select	Klac	0.326	0.51		YBR055C	non_select	KLLA0F04191g	0.0095	0.7061	Klac
YBR060C	essential	non_select	Klac	0.358	0.56		YBR060C	non_select	KLLA0F18590g	0.0078	0.5796	Klac
YBR070C	essential	non_select	Klac	0.449	0.644		YBR070C	non_select	KLLA0F18865g	0.0076	0.5073	Klac
YBR079C	essential	non_select	Klac	0.498	0.695		YBR079C	non_select	KLLA0C14498g	0.1801	0.419	Klac
YBR080C	essential	non_select	Klac	0.832	0.925		YBR080C	non_select	KLLA0C14520g	0.0184	0.1045	Klac
YBR087W	essential	non_select	Klac	0.715	0.842		YBR087W	non_select	KLLA0B12221g	0.0051	0.2115	Klac
YBR088C	essential	non_select	Klac	0.705	0.888		YBR088C	non_select	KLLA0B12078g	0.0354	0.2151	Klac
YBR102C	essential	non_select	Klac	0.41	0.617		YBR102C	non_select	KLLA0E11319g	0.0664	0.5341	Klac
YBR109C	essential	non_select	Klac	0.946	0.973		YBR109C	non_select	KLLA0B09427g	0.001	0.0335	Klac
YBR110W	essential	non_select	Klac	0.612	0.771		YBR110W	non_select	KLLA0B09405g	0.0186	0.3006	Klac
YBR123C	essential	non_select	Klac	0.521	0.708		YBR123C	non_select	KLLA0B08866g	0.0165	0.3619	Klac
YBR135W	essential	non_select	Klac	0.873	0.913		YBR135W	non_select	KLLA0C15807g	0.032	0.1276	Klac
YBR136W	essential	non_select	Klac	0.469	0.653		YBR136W	non_select	KLLA0C15785g	0.0063	0.45	Klac
YBR142W	essential	non_select	Klac	0.59	0.74		YBR142W	non_select	KLLA0C11253g	0.0231	0.321	Klac
YBR143C	essential	non_select	Klac	0.852	0.938		YBR143C	non_select	KLLA0C11231g	0.0277	0.0776	Klac
YBR153W	essential	non_select	Klac	0.55	0.695		YBR153W	non_select	KLLA0F21120g	0.0053	0.3715	Klac
YBR154C	essential	non_select	Klac	0.851	0.93		YBR154C	non_select	KLLA0F21098g	0.0423	0.099	Klac
YBR155W	essential	non_select	Klac	0.539	0.728		YBR155W	non_select	KLLA0B09966g	0.0072	0.3598	Klac
YBR160W	essential	select	Klac	0.874	0.939		YBR160W	select	KLLA0B09790g	0.0263	0.0837	Klac
YBR167C	essential	non_select	Klac	0.466	0.722		YBR167C	non_select	KLLA0E24695g	0.0886	0.4937	Klac
YBR192W	essential	non_select	Klac	0.741	0.841		YBR192W	non_select	KLLA0E23705g	0.0395	0.1595	Klac
YBR193C	essential	non_select	Klac	0.536	0.7		YBR193C	non_select	KLLA0E23683g	0.0062	0.3979	Klac
YBR196C	essential	select	Klac	0.861	0.92		YBR196C	select	KLLA0E23595g	0.0884	0.0921	Klac
YBR202W	essential	non_select	Klac	0.652	0.783		YBR202W	non_select	KLLA0E23276g	0.031	0.2267	Klac
YBR234C	essential	non_select	Klac	0.666	0.813		YBR234C	non_select	KLLA0F10615g	0.0446	0.2598	Klac
YBR236C	essential	non_select	Klac	0.685	0.799		YBR236C	non_select	KLLA0F10527g	0.0163	0.2063	Klac
YBR237W	essential	non_select	Klac	0.47	0.642		YBR237W	non_select	KLLA0F10505g	0.0054	0.4238	Klac
YBR243C	essential	non_select	Klac	0.683	0.807		YBR243C	non_select	KLLA0F06776g	0.0293	0.2426	Klac
YBR247C	essential	non_select	Klac	0.662	0.779		YBR247C	non_select	KLLA0F06622g	0.0381	0.2283	Klac
YBR252W	essential	non_select	Klac	0.801	0.87		YBR252W	non_select	KLLA0D15697g	0.013	0.1572	Klac
YBR253W	essential	non_select	Klac	0.447	0.614		YBR253W	non_select	KLLA0D15719g	0.008	0.4991	Klac
YBR254C	essential	non_select	Klac	0.53	0.702		YBR254C	non_select	KLLA0D15763g	0.0044	0.3104	Klac
YBR256C	essential	non_select	Klac	0.651	0.824		YBR256C	non_select	KLLA0D15895g	0.0084	0.2615	Klac
YBR257W	essential	non_select	Klac	0.55	0.713		YBR257W	non_select	KLLA0F02211g	0.0468	0.3776	Klac
YCL004W	essential	non_select	Klac	0.551	0.743		YCL004W	non_select	KLLA0A08580g	0.0049	0.3652	Klac
YCL017C	essential	non_select	Klac	0.796	0.899		YCL017C	non_select	KLLA0D04928g	0.0334	0.1547	Klac
YCL031C	essential	non_select	Klac	0.637	0.798		YCL031C	non_select	KLLA0C01408g	0.0038	0.3073	Klac
YCL052C	essential	non_select	Klac	0.368	0.564		YCL052C	non_select	KLLA0C00759g	0.1039	0.7105	Klac
YCL054W	essential	non_select	Klac	0.776	0.881		YCL054W	non_select	KLLA0C00737g	0.0173	0.145	Klac
YCL059C	essential	non_select	Klac	0.853	0.942		YCL059C	non_select	KLLA0C00506g	0.0278	0.1	Klac
YCR012W	essential	select	Klac	0.827	0.887		YCR012W	select	KLLA0A11011g	0.2443	0.1466	Klac
YCR035C	essential	non_select	Klac	0.557	0.756		YCR035C	non_select	KLLA0C03520g	0.0208	0.312	Klac
YCR054C	essential	non_select	Klac	0.306	0.526		YCR054C	non_select	KLLA0C08998g	0.0307	0.7458	Klac
YCR057C	essential	non_select	Klac	0.713	0.87		YCR057C	non_select	KLLA0C08976g	0.0308	0.1898	Klac
YCR072C	essential	non_select	Klac	0.808	0.905		YCR072C	non_select	KLLA0C08547g	0.0179	0.1274	Klac
YCR093W	essential	non_select	Klac	0.482	0.683		YCR093W	non_select	KLLA0C18612g	0.0266	0.4219	Klac
YDL004W	essential	non_select	Klac	0.708	0.863		YDL004W	non_select	KLLA0F14773g	0.088	0.2006	Klac
YDL007W	essential	select	Klac	0.906	0.97		YDL007W	select	KLLA0F14707g	0.0077	0.0477	Klac
YDL008W	essential	select	Klac	0.358	0.524		YDL008W	select	KLLA0E17787g	0.0867	0.5314	Klac
YDL014W	essential	select	Klac	0.888	0.929		YDL014W	select	KLLA0C04389g	0.0139	0.0353	Klac
YDL015C	essential	non_select	Klac	0.596	0.742		YDL015C	non_select	KLLA0C04367g	0.0922	0.3583	Klac
YDL028C	essential	non_select	Klac	0.431	0.591		YDL028C	non_select	KLLA0C03828g	0.0344	0.5025	Klac
YDL029W	essential	non_select	Klac	0.926	0.964		YDL029W	non_select	KLLA0C03850g	0.0154	0.0418	Klac
YDL030W	essential	non_select	Klac	0.378	0.553		YDL030W	non_select	KLLA0F24662g	0.0811	0.6547	Klac
YDL031W	essential	non_select	Klac	0.697	0.825		YDL031W	non_select	KLLA0F24684g	0.0261	0.2154	Klac
YDL043C	essential	non_select	Klac	0.483	0.664		YDL043C	non_select	KLLA0F22473g	0.0173	0.3751	Klac
YDL045C	essential	select	Klac	0.522	0.686		YDL045C	select	KLLA0E13387g	0.0378	0.3983	Klac
YDL058W	essential	non_select	Klac	0.397	0.603		YDL058W	non_select	KLLA0E05225g	0.0077	0.5978	Klac
YDL060W	essential	non_select	Klac	0.651	0.788		YDL060W	non_select	KLLA0E05093g	0.0364	0.2302	Klac
YDL064W	essential	non_select	Klac	0.822	0.936		YDL064W	non_select	KLLA0E04983g	0.0261	0.1122	Klac
YDL084W	essential	non_select	Klac	0.874	0.921		YDL084W	non_select	KLLA0E22033g	0.049	0.071	Klac
YDL087C	essential	non_select	Klac	0.48	0.672		YDL087C	non_select	KLLA0F07249g	0.058	0.4685	Klac
YDL092W	essential	non_select	Klac	0.336	0.555		YDL092W	non_select	KLLA0F07117g	0.2177	0.7608	Klac
YDL097C	essential	non_select	Klac	0.745	0.855		YDL097C	non_select	KLLA0E01364g	0.0391	0.19	Klac
YDL098C	essential	non_select	Klac	0.465	0.68		YDL098C	non_select	KLLA0E01408g	0.0272	0.4672	Klac
YDL102W	essential	non_select	Klac	0.747	0.861		YDL102W	non_select	KLLA0E01606g	0.0022	0.1707	Klac
YDL103C	essential	non_select	Klac	0.664	0.784		YDL103C	non_select	KLLA0E01672g	0.0305	0.2512	Klac
YDL108W	essential	non_select	Klac	0.781	0.912		YDL108W	non_select	KLLA0E14828g	0.0309	0.1404	Klac
YDL111C	essential	select	Klac	0.605	0.795		YDL111C	select	KLLA0E09185g	0.0801	0.3038	Klac
YDL120W	essential	non_select	Klac	0.475	0.68		YDL120W	non_select	KLLA0E08811g	0.0064	0.4415	Klac
YDL126C	essential	non_select	Klac	0.878	0.922		YDL126C	non_select	KLLA0F05676g	0.0307	0.0734	Klac
YDL132W	essential	select	Klac	0.564	0.737		YDL132W	select	KLLA0F05467g	0.0591	0.3303	Klac
YDL139C	essential	select	Klac	0.393	0.53		YDL139C	select	KLLA0F05115g	0.0463	0.6483	Klac
YDL140C	essential	select	Klac	0.863	0.929		YDL140C	select	KLLA0F05071g	0.0338	0.0842	Klac
YDL141W	essential	non_select	Klac	0.518	0.71		YDL141W	non_select	KLLA0F05049g	0.0435	0.3833	Klac
YDL143W	essential	non_select	Klac	0.854	0.935		YDL143W	non_select	KLLA0F05005g	0.0227	0.0913	Klac
YDL145C	essential	non_select	Klac	0.711	0.844		YDL145C	non_select	KLLA0F04884g	0.0352	0.2011	Klac
YDL148C	essential	non_select	Klac	0.543	0.714		YDL148C	non_select	KLLA0C16335g	0.0696	0.3344	Klac
YDL150W	essential	non_select	Klac	0.462	0.634		YDL150W	non_select	KLLA0C16379g	0.0215	0.4741	Klac
YDL153C	essential	non_select	Klac	0.586	0.738		YDL153C	non_select	KLLA0C16401g	0.0359	0.3437	Klac
YDL165W	essential	non_select	Klac	0.681	0.801		YDL165W	non_select	KLLA0D12408g	0.015	0.2026	Klac
YDL166C	essential	non_select	Klac	0.675	0.82		YDL166C	non_select	KLLA0D12386g	0.0306	0.2396	Klac
YDL193W	essential	non_select	Klac	0.567	0.745		YDL193W	non_select	KLLA0F05203g	0.0389	0.336	Klac
YDL195W	essential	non_select	Klac	0.488	0.645		YDL195W	non_select	KLLA0F05159g	0.1084	0.4233	Klac
YDL205C	essential	non_select	Klac	0.706	0.842		YDL205C	non_select	KLLA0C15147g	0.0263	0.2221	Klac
YDL207W	essential	non_select	Klac	0.443	0.6		YDL207W	non_select	KLLA0C15235g	0.0059	0.488	Klac
YDL208W	essential	non_select	Klac	0.814	0.878		YDL208W	non_select	KLLA0C15345g	0.0377	0.1059	Klac
YDL209C	essential	non_select	Klac	0.551	0.722		YDL209C	non_select	KLLA0C15411g	0.0049	0.3396	Klac
YDL212W	essential	non_select	Klac	0.561	0.778		YDL212W	non_select	KLLA0D08283g	0.1077	0.3799	Klac
YDL217C	essential	non_select	Klac	0.681	0.841		YDL217C	non_select	KLLA0D08536g	0.0359	0.1564	Klac
YDL235C	essential	non_select	Klac	0.457	0.611		YDL235C	non_select	KLLA0D19338g	0.059	0.33	Klac
YDR002W	essential	select	Klac	0.731	0.837		YDR002W	select	KLLA0E17281g	0.0768	0.1415	Klac
YDR013W	essential	non_select	Klac	0.665	0.821		YDR013W	non_select	KLLA0B07095g	0.0424	0.2464	Klac
YDR016C	essential	non_select	Klac	0.662	0.897		YDR016C	non_select	KLLA0B06974g	0.0197	0.3688	Klac
YDR023W	essential	non_select	Klac	0.844	0.933		YDR023W	non_select	KLLA0A10593g	0.0699	0.093	Klac
YDR037W	essential	select	Klac	0.879	0.927		YDR037W	select	KLLA0F18392g	0.0519	0.0744	Klac
YDR041W	essential	non_select	Klac	0.569	0.713		YDR041W	non_select	KLLA0F18436g	0.0041	0.3057	Klac
YDR044W	essential	non_select	Klac	0.805	0.89		YDR044W	non_select	KLLA0F18546g	0.0639	0.1649	Klac
YDR045C	essential	non_select	Klac	0.786	0.866		YDR045C	non_select	KLLA0F18568g	0.0231	0.1135	Klac
YDR047W	essential	non_select	Klac	0.825	0.905		YDR047W	non_select	KLLA0F11770g	0.0228	0.1223	Klac
YDR050C	essential	select	Klac	0.785	0.879		YDR050C	select	KLLA0F18832g	0.2201	0.1762	Klac
YDR060W	essential	non_select	Klac	0.585	0.755		YDR060W	non_select	KLLA0E12529g	0.0039	0.3004	Klac
YDR062W	essential	non_select	Klac	0.765	0.879		YDR062W	non_select	KLLA0D02134g	0.0261	0.1688	Klac
YDR064W	essential	select	Klac	0.931	0.986		YDR064W	select	KLLA0F18040g	0.2036	0.0779	Klac
YDR086C	essential	non_select	Klac	0.721	0.853		YDR086C	non_select	KLLA0C11957g	0.1131	0.2158	Klac
YDR087C	essential	non_select	Klac	0.54	0.703		YDR087C	non_select	KLLA0C11979g	0.0047	0.3502	Klac
YDR088C	essential	non_select	Klac	0.307	0.464		YDR088C	non_select	KLLA0F14531g	0.0091	0.7327	Klac
YDR091C	essential	select	Klac	0.903	0.951		YDR091C	select	KLLA0C17556g	0.0251	0.0584	Klac
YDR118W	essential	select	Klac	0.212	0.378		YDR118W	select	KLLA0F19316g	0.0495	1.1542	Klac
YDR141C	essential	non_select	Klac	0.459	0.651		YDR141C	non_select	KLLA0F17930g	0.0068	0.4823	Klac
YDR164C	essential	non_select	Klac	0.533	0.695		YDR164C	non_select	KLLA0D17028g	0.0054	0.3833	Klac
YDR166C	essential	non_select	Klac	0.441	0.621		YDR166C	non_select	KLLA0D17138g	0.0255	0.4671	Klac
YDR167W	essential	non_select	Klac	0.614	0.734		YDR167W	non_select	KLLA0D17204g	0.016	0.2114	Klac
YDR168W	essential	non_select	Klac	0.519	0.718		YDR168W	non_select	KLLA0D17226g	0.0685	0.3782	Klac
YDR172W	essential	non_select	Klac	0.681	0.757		YDR172W	non_select	KLLA0D17424g	0.0385	0.2156	Klac
YDR180W	essential	non_select	Klac	0.308	0.523		YDR180W	non_select	KLLA0D18194g	0.0111	0.7804	Klac
YDR182W	essential	non_select	Klac	0.537	0.682		YDR182W	non_select	KLLA0D18238g	0.0047	0.3731	Klac
YDR189W	essential	non_select	Klac	0.614	0.765		YDR189W	non_select	KLLA0D18480g	0.0204	0.2941	Klac
YDR190C	essential	non_select	Klac	0.879	0.933		YDR190C	non_select	KLLA0D18502g	0.0109	0.0766	Klac
YDR196C	essential	non_select	Klac	0.525	0.767		YDR196C	non_select	KLLA0D18711g	0.0058	0.4064	Klac
YDR201W	essential	non_select	Klac	0.406	0.6		YDR201W	non_select	KLLA0D18821g	0.0686	0.5296	Klac
YDR208W	essential	non_select	Klac	0.484	0.618		YDR208W	non_select	KLLA0A04301g	0.0256	0.3935	Klac
YDR211W	essential	non_select	Klac	0.651	0.784		YDR211W	non_select	KLLA0A04235g	0.0033	0.2513	Klac
YDR212W	essential	non_select	Klac	0.89	0.964		YDR212W	non_select	KLLA0A04191g	0.018	0.075	Klac
YDR228C	essential	non_select	Klac	0.428	0.586		YDR228C	non_select	KLLA0F13442g	0.0714	0.5347	Klac
YDR232W	essential	non_select	Klac	0.747	0.872		YDR232W	non_select	KLLA0C15059g	0.0584	0.1932	Klac
YDR236C	essential	non_select	Klac	0.568	0.719		YDR236C	non_select	KLLA0C15213g	0.0789	0.3854	Klac
YDR238C	essential	non_select	Klac	0.657	0.827		YDR238C	non_select	KLLA0C15279g	0.0628	0.2485	Klac
YDR243C	essential	non_select	Klac	0.503	0.643		YDR243C	non_select	KLLA0C15433g	0.0051	0.3828	Klac
YDR246W	essential	non_select	Klac	0.491	0.683		YDR246W	non_select	KLLA0D12144g	0.0166	0.3124	Klac
YDR280W	essential	non_select	Klac	0.789	0.921		YDR280W	non_select	KLLA0C11099g	0.0137	0.1348	Klac
YDR292C	essential	non_select	Klac	0.594	0.721		YDR292C	non_select	KLLA0C10714g	0.0038	0.2898	Klac
YDR299W	essential	non_select	Klac	0.565	0.717		YDR299W	non_select	KLLA0C10362g	0.004	0.3305	Klac
YDR301W	essential	non_select	Klac	0.484	0.696		YDR301W	non_select	KLLA0C10274g	0.0059	0.4154	Klac
YDR308C	essential	non_select	Klac	0.65	0.774		YDR308C	non_select	KLLA0C14806g	0.0042	0.2958	Klac
YDR311W	essential	non_select	Klac	0.573	0.732		YDR311W	non_select	KLLA0C14630g	0.0046	0.3384	Klac
YDR320C-A	essential	non_select	Klac	0.639	0.833		YDR320C-A	non_select	KLLA0C16775g	0.0037	0.2927	Klac
YDR324C	essential	non_select	Klac	0.581	0.761		YDR324C	non_select	KLLA0D13222g	0.0462	0.3147	Klac
YDR325W	essential	non_select	Klac	0.496	0.679		YDR325W	non_select	KLLA0D13244g	0.0057	0.41	Klac
YDR328C	essential	non_select	Klac	0.789	0.868		YDR328C	non_select	KLLA0E16995g	0.0118	0.1039	Klac
YDR331W	essential	non_select	Klac	0.647	0.764		YDR331W	non_select	KLLA0E17105g	0.0032	0.2447	Klac
YDR339C	essential	non_select	Klac	0.894	0.942		YDR339C	non_select	KLLA0A07018g	0.0176	0.0617	Klac
YDR361C	essential	non_select	Klac	0.67	0.807		YDR361C	non_select	KLLA0E21516g	0.0243	0.2092	Klac
YDR362C	essential	non_select	Klac	0.345	0.525		YDR362C	non_select	KLLA0E21428g	0.008	0.6089	Klac
YDR365C	essential	non_select	Klac	0.618	0.769		YDR365C	non_select	KLLA0E21241g	0.0124	0.2672	Klac
YDR373W	essential	non_select	Klac	0.784	0.937		YDR373W	non_select	KLLA0E02398g	0.0196	0.1133	Klac
YDR376W	essential	non_select	Klac	0.574	0.722		YDR376W	non_select	KLLA0E02508g	0.0049	0.3693	Klac
YDR390C	essential	non_select	Klac	0.556	0.696		YDR390C	non_select	KLLA0E03036g	0.0195	0.3526	Klac
YDR394W	essential	non_select	Klac	0.881	0.922		YDR394W	non_select	KLLA0C06534g	0.0108	0.0578	Klac
YDR397C	essential	non_select	Klac	0.664	0.816		YDR397C	non_select	KLLA0C06611g	0.0079	0.2044	Klac
YDR404C	essential	non_select	Klac	0.772	0.895		YDR404C	non_select	KLLA0C06787g	0.0425	0.1616	Klac
YDR407C	essential	non_select	Klac	0.358	0.574		YDR407C	non_select	KLLA0A02255g	0.0096	0.6654	Klac
YDR412W	essential	non_select	Klac	0.585	0.73		YDR412W	non_select	KLLA0A02079g	0.0372	0.3354	Klac
YDR416W	essential	non_select	Klac	0.317	0.53		YDR416W	non_select	KLLA0A01969g	0.0105	0.7719	Klac
YDR427W	essential	non_select	Klac	0.64	0.793		YDR427W	non_select	KLLA0B00825g	0.0038	0.2807	Klac
YDR429C	essential	non_select	Klac	0.552	0.733		YDR429C	non_select	KLLA0B00847g	0.037	0.3606	Klac
YDR434W	essential	non_select	Klac	0.545	0.715		YDR434W	non_select	KLLA0B01045g	0.0052	0.3632	Klac
YDR437W	essential	non_select	Klac	0.373	0.604		YDR437W	non_select	KLLA0B01133g	0.0104	0.647	Klac
YDR449C	essential	non_select	Klac	0.638	0.801		YDR449C	non_select	KLLA0B01518g	0.0425	0.2787	Klac
YDR454C	essential	non_select	Klac	0.807	0.888		YDR454C	non_select	KLLA0B01694g	0.059	0.1525	Klac
YDR460W	essential	non_select	Klac	0.745	0.869		YDR460W	non_select	KLLA0C14872g	0.0123	0.172	Klac
YDR468C	essential	non_select	Klac	0.437	0.646		YDR468C	non_select	KLLA0E03443g	0.0082	0.5452	Klac
YDR472W	essential	non_select	Klac	0.439	0.602		YDR472W	non_select	KLLA0E03267g	0.0427	0.3903	Klac
YDR473C	essential	non_select	Klac	0.412	0.604		YDR473C	non_select	KLLA0E09251g	0.0067	0.5736	Klac
YDR478W	essential	non_select	Klac	0.361	0.582		YDR478W	non_select	KLLA0A07150g	0.0099	0.7767	Klac
YDR487C	essential	non_select	Klac	0.673	0.793		YDR487C	non_select	KLLA0B07755g	0.0188	0.2405	Klac
YDR489W	essential	non_select	Klac	0.528	0.673		YDR489W	non_select	KLLA0F11121g	0.012	0.4349	Klac
YDR498C	essential	select	Klac	0.32	0.547		YDR498C	select	KLLA0C12300g	0.0147	0.8836	Klac
YDR510W	essential	select	Klac	0.874	0.954		YDR510W	select	KLLA0C01628g	0.0651	0.1114	Klac
YDR527W	essential	non_select	Klac	0.485	0.665		YDR527W	non_select	KLLA0C00913g	0.0114	0.3697	Klac
YDR531W	essential	non_select	Klac	0.669	0.816		YDR531W	non_select	KLLA0C00869g	0.0325	0.2705	Klac
YEL002C	essential	select	Klac	0.489	0.69		YEL002C	select	KLLA0D13882g	0.0436	0.5095	Klac
YEL019C	essential	non_select	Klac	0.27	0.516		YEL019C	non_select	KLLA0A11462g	0.1556	0.8747	Klac
YEL020W-A	essential	non_select	Klac	0.851	0.943		YEL020W-A	non_select	KLLA0E22924g	0.0589	0.0939	Klac
YEL026W	essential	select	Klac	0.952	0.984		YEL026W	select	KLLA0E22627g	0.0601	0.0276	Klac
YEL032W	essential	non_select	Klac	0.644	0.76		YEL032W	non_select	KLLA0E22330g	0.0542	0.2134	Klac
YEL055C	essential	non_select	Klac	0.475	0.637		YEL055C	non_select	KLLA0D00792g	0.0063	0.4652	Klac
YER003C	essential	non_select	Klac	0.761	0.854		YER003C	non_select	KLLA0D13728g	0.0432	0.1766	Klac
YER006W	essential	non_select	Klac	0.722	0.851		YER006W	non_select	KLLA0D13618g	0.0295	0.1898	Klac
YER009W	essential	non_select	Klac	0.88	0.976		YER009W	non_select	KLLA0D13508g	0.0476	0.0674	Klac
YER012W	essential	non_select	Klac	0.831	0.908		YER012W	non_select	KLLA0B11660g	0.0228	0.101	Klac
YER013W	essential	non_select	Klac	0.615	0.767		YER013W	non_select	KLLA0B11638g	0.0037	0.2675	Klac
YER018C	essential	non_select	Klac	0.257	0.482		YER018C	non_select	KLLA0C02079g	0.0956	1.3308	Klac
YER021W	essential	non_select	Klac	0.556	0.757		YER021W	non_select	KLLA0D10824g	0.0396	0.3341	Klac
YER022W	essential	non_select	Klac	0.411	0.621		YER022W	non_select	KLLA0D10802g	0.0295	0.5557	Klac
YER023W	essential	non_select	Klac	0.71	0.813		YER023W	non_select	KLLA0D10736g	0.0038	0.2553	Klac
YER025W	essential	non_select	Klac	0.887	0.93		YER025W	non_select	KLLA0D10571g	0.0261	0.0607	Klac
YER036C	essential	non_select	Klac	0.884	0.934		YER036C	non_select	KLLA0A01452g	0.0526	0.0725	Klac
YER043C	essential	non_select	Klac	0.909	0.958		YER043C	non_select	KLLA0A01199g	0.0846	0.0632	Klac
YER048W-A	essential	non_select	Klac	0.587	0.761		YER048W-A	non_select	KLLA0E04389g	0.0167	0.2934	Klac
YER082C	essential	non_select	Klac	0.71	0.854		YER082C	non_select	KLLA0C09262g	0.0417	0.1918	Klac
YER093C	essential	non_select	Klac	0.37	0.583		YER093C	non_select	KLLA0E20229g	0.0079	0.5669	Klac
YER094C	essential	select	Klac	0.912	0.966		YER094C	select	KLLA0E20295g	0.0141	0.0561	Klac
YER112W	essential	non_select	Klac	0.433	0.548		YER112W	non_select	KLLA0E20889g	0.0324	0.585	Klac
YER126C	essential	non_select	Klac	0.931	0.992		YER126C	non_select	KLLA0E13651g	0.015	0.0403	Klac
YER127W	essential	non_select	Klac	0.526	0.727		YER127W	non_select	KLLA0E13673g	0.0053	0.4024	Klac
YER136W	essential	non_select	Klac	0.817	0.948		YER136W	non_select	KLLA0F09185g	0.0106	0.1075	Klac
YER146W	essential	non_select	Klac	0.612	0.788		YER146W	non_select	KLLA0E10186g	0.0047	0.2818	Klac
YER148W	essential	select	Klac	0.831	0.884		YER148W	select	KLLA0E10076g	0.0321	0.0864	Klac
YER157W	essential	non_select	Klac	0.384	0.577		YER157W	non_select	KLLA0C11715g	0.0078	0.5578	Klac
YER165W	essential	non_select	Klac	0.698	0.827		YER165W	non_select	KLLA0C17600g	0.1233	0.1888	Klac
YER171W	essential	non_select	Klac	0.865	0.94		YER171W	non_select	KLLA0C17776g	0.0086	0.0779	Klac
YER172C	essential	non_select	Klac	0.484	0.675		YER172C	non_select	KLLA0C17798g	0.0061	0.4427	Klac
YFL002C	essential	non_select	Klac	0.647	0.839		YFL002C	non_select	KLLA0E14410g	0.0244	0.2371	Klac
YFL008W	essential	non_select	Klac	0.512	0.73		YFL008W	non_select	KLLA0D07502g	0.0055	0.4079	Klac
YFL017C	essential	non_select	Klac	0.538	0.671		YFL017C	non_select	KLLA0D07700g	0.0062	0.4189	Klac
YFL022C	essential	non_select	Klac	0.75	0.861		YFL022C	non_select	KLLA0F25234g	0.0578	0.1715	Klac
YFL024C	essential	non_select	Klac	0.464	0.647		YFL024C	non_select	KLLA0F25146g	0.0059	0.4631	Klac
YFL034C-B	essential	non_select	Klac	0.714	0.791		YFL034C-B	non_select	KLLA0D05225g	0.0262	0.1727	Klac
YFL039C	essential	non_select	Klac	0.973	0.995		YFL039C	non_select	KLLA0D05357g	0.0392	0.0178	Klac
YFL045C	essential	non_select	Klac	0.823	0.913		YFL045C	non_select	KLLA0D05709g	0.103	0.1285	Klac
YFR003C	essential	non_select	Klac	0.568	0.669		YFR003C	non_select	KLLA0E14212g	0.0054	0.4152	Klac
YFR004W	essential	select	Klac	0.826	0.91		YFR004W	select	KLLA0E14190g	0.0125	0.0913	Klac
YFR028C	essential	non_select	Klac	0.674	0.764		YFR028C	non_select	KLLA0B06622g	0.0027	0.1932	Klac
YFR031C	essential	non_select	Klac	0.595	0.772		YFR031C	non_select	KLLA0D16005g	0.0042	0.3304	Klac
YFR037C	essential	non_select	Klac	0.515	0.691		YFR037C	non_select	KLLA0E04026g	0.0284	0.3584	Klac
YFR050C	essential	non_select	Klac	0.695	0.838		YFR050C	non_select	KLLA0D11506g	0.0136	0.2243	Klac
YFR051C	essential	non_select	Klac	0.523	0.676		YFR051C	non_select	KLLA0D11396g	0.0589	0.3934	Klac
YFR052W	essential	non_select	Klac	0.533	0.699		YFR052W	non_select	KLLA0D11374g	0.0199	0.3947	Klac
YGL001C	essential	non_select	Klac	0.784	0.882		YGL001C	non_select	KLLA0C18513g	0.0378	0.1452	Klac
YGL011C	essential	non_select	Klac	0.788	0.878		YGL011C	non_select	KLLA0A05027g	0.0188	0.1665	Klac
YGL018C	essential	non_select	Klac	0.457	0.669		YGL018C	non_select	KLLA0A04840g	0.0131	0.4963	Klac
YGL040C	essential	non_select	Klac	0.794	0.882		YGL040C	non_select	KLLA0F09273g	0.0143	0.1512	Klac
YGL047W	essential	non_select	Klac	0.428	0.603		YGL047W	non_select	KLLA0A04774g	0.0309	0.6187	Klac
YGL048C	essential	non_select	Klac	0.928	0.968		YGL048C	non_select	KLLA0A04752g	0.0085	0.049	Klac
YGL055W	essential	non_select	Klac	0.702	0.852		YGL055W	non_select	KLLA0C05566g	0.0907	0.1971	Klac
YGL061C	essential	non_select	Klac	0.301	0.477		YGL061C	non_select	KLLA0C05742g	0.0096	0.7141	Klac
YGL065C	essential	select	Klac	0.516	0.692		YGL065C	select	KLLA0B02420g	0.0246	0.4198	Klac
YGL068W	essential	non_select	Klac	0.561	0.701		YGL068W	non_select	KLLA0D03212g	0.1068	0.3137	Klac
YGL091C	essential	non_select	Klac	0.82	0.918		YGL091C	non_select	KLLA0E19074g	0.0299	0.1092	Klac
YGL093W	essential	select	Klac	0.252	0.444		YGL093W	select	KLLA0E19030g	0.0304	0.8666	Klac
YGL097W	essential	non_select	Klac	0.722	0.847		YGL097W	non_select	KLLA0F06600g	0.0202	0.199	Klac
YGL098W	essential	select	Klac	0.361	0.579		YGL098W	select	KLLA0F06644g	0.0082	0.6719	Klac
YGL099W	essential	non_select	Klac	0.752	0.875		YGL099W	non_select	KLLA0F06666g	0.0549	0.1603	Klac
YGL111W	essential	non_select	Klac	0.441	0.648		YGL111W	non_select	KLLA0F10593g	0.0068	0.4905	Klac
YGL112C	essential	non_select	Klac	0.644	0.784		YGL112C	non_select	KLLA0F10659g	0.0037	0.2695	Klac
YGL113W	essential	select	Klac	0.319	0.492		YGL113W	select	KLLA0F10681g	0.0145	0.6972	Klac
YGL116W	essential	select	Klac	0.538	0.664		YGL116W	select	KLLA0F10791g	0.0045	0.3329	Klac
YGL120C	essential	select	Klac	0.889	0.957		YGL120C	select	KLLA0B00561g	0.0236	0.069	Klac
YGL122C	essential	non_select	Klac	0.425	0.527		YGL122C	non_select	KLLA0F09845g	0.0726	0.4652	Klac
YGL123W	essential	select	Klac	0.857	0.911		YGL123W	select	KLLA0F09812g	0.1716	0.0908	Klac
YGL130W	essential	non_select	Klac	0.691	0.835		YGL130W	non_select	KLLA0B02200g	0.0044	0.2266	Klac
YGL137W	essential	select	Klac	0.675	0.832		YGL137W	select	KLLA0B01958g	0.0374	0.2213	Klac
YGL142C	essential	select	Klac	0.521	0.72		YGL142C	select	KLLA0E14762g	0.0055	0.379	Klac
YGL145W	essential	select	Klac	0.292	0.528		YGL145W	select	KLLA0E14894g	0.0131	0.8769	Klac
YGL150C	essential	non_select	Klac	0.54	0.658		YGL150C	non_select	KLLA0E08965g	0.0397	0.2831	Klac
YGL155W	essential	non_select	Klac	0.499	0.666		YGL155W	non_select	KLLA0E08855g	0.0384	0.4207	Klac
YGL169W	essential	non_select	Klac	0.627	0.724		YGL169W	non_select	KLLA0A03135g	0.0694	0.3036	Klac
YGL171W	essential	non_select	Klac	0.723	0.85		YGL171W	non_select	KLLA0C17424g	0.0265	0.1894	Klac
YGL201C	essential	non_select	Klac	0.655	0.763		YGL201C	non_select	KLLA0F10087g	0.0234	0.2677	Klac
YGL207W	essential	select	Klac	0.716	0.837		YGL207W	select	KLLA0F09889g	0.0246	0.1977	Klac
YGL233W	essential	non_select	Klac	0.485	0.677		YGL233W	non_select	KLLA0A01023g	0.0058	0.4067	Klac
YGL238W	essential	non_select	Klac	0.63	0.804		YGL238W	non_select	KLLA0A00869g	0.0274	0.2797	Klac
YGL245W	essential	non_select	Klac	0.787	0.886		YGL245W	non_select	KLLA0A00682g	0.0738	0.1354	Klac
YGR002C	essential	non_select	Klac	0.544	0.674		YGR002C	non_select	KLLA0C18315g	0.0356	0.2896	Klac
YGR005C	essential	non_select	Klac	0.687	0.792		YGR005C	non_select	KLLA0C18194g	0.0374	0.2124	Klac
YGR013W	essential	non_select	Klac	0.354	0.529		YGR013W	non_select	KLLA0C18007g	0.0104	0.7411	Klac
YGR024C	essential	non_select	Klac	0.747	0.865		YGR024C	non_select	KLLA0B06237g	0.0024	0.1793	Klac
YGR029W	essential	non_select	Klac	0.576	0.74		YGR029W	non_select	KLLA0B06061g	0.0379	0.3	Klac
YGR046W	essential	non_select	Klac	0.632	0.755		YGR046W	non_select	KLLA0C02409g	0.0047	0.3168	Klac
YGR047C	essential	non_select	Klac	0.572	0.766		YGR047C	non_select	KLLA0C02453g	0.004	0.3033	Klac
YGR048W	essential	non_select	Klac	0.708	0.803		YGR048W	non_select	KLLA0C02475g	0.0325	0.1964	Klac
YGR060W	essential	non_select	Klac	0.832	0.9		YGR060W	non_select	KLLA0B08085g	0.0652	0.1002	Klac
YGR074W	essential	non_select	Klac	0.566	0.752		YGR074W	non_select	KLLA0D03773g	0.0543	0.3585	Klac
YGR075C	essential	non_select	Klac	0.479	0.692		YGR075C	non_select	KLLA0D03795g	0.0063	0.482	Klac
YGR082W	essential	non_select	Klac	0.551	0.75		YGR082W	non_select	KLLA0C15587g	0.114	0.3549	Klac
YGR083C	essential	non_select	Klac	0.596	0.738		YGR083C	non_select	KLLA0F08327g	0.0291	0.2955	Klac
YGR090W	essential	non_select	Klac	0.642	0.803		YGR090W	non_select	KLLA0D14806g	0.0048	0.261	Klac
YGR091W	essential	non_select	Klac	0.339	0.535		YGR091W	non_select	KLLA0D14883g	0.0093	0.6492	Klac
YGR095C	essential	non_select	Klac	0.525	0.724		YGR095C	non_select	KLLA0D14993g	0.0063	0.4017	Klac
YGR098C	essential	non_select	Klac	0.352	0.551		YGR098C	non_select	KLLA0D15136g	0.0102	0.7129	Klac
YGR099W	essential	non_select	Klac	0.362	0.582		YGR099W	non_select	KLLA0D15158g	0.0249	0.6688	Klac
YGR103W	essential	non_select	Klac	0.733	0.842		YGR103W	non_select	KLLA0D15268g	0.047	0.1799	Klac
YGR113W	essential	non_select	Klac	0.359	0.507		YGR113W	non_select	KLLA0B11429g	0.0739	0.6582	Klac
YGR116W	essential	non_select	Klac	0.695	0.834		YGR116W	non_select	KLLA0B11385g	0.0247	0.2019	Klac
YGR119C	essential	non_select	Klac	0.485	0.602		YGR119C	non_select	KLLA0B11143g	0.0051	0.3992	Klac
YGR120C	essential	non_select	Klac	0.332	0.56		YGR120C	non_select	KLLA0B11121g	0.0695	0.7445	Klac
YGR145W	essential	non_select	Klac	0.752	0.878		YGR145W	non_select	KLLA0A04653g	0.0252	0.1761	Klac
YGR147C	essential	select	Klac	0.51	0.665		YGR147C	select	KLLA0E10879g	0.0068	0.495	Klac
YGR158C	essential	non_select	Klac	0.413	0.635		YGR158C	non_select	KLLA0F18304g	0.0071	0.5006	Klac
YGR172C	essential	non_select	Klac	0.533	0.67		YGR172C	non_select	KLLA0F15015g	0.0846	0.3619	Klac
YGR175C	essential	non_select	Klac	0.749	0.88		YGR175C	non_select	KLLA0F15224g	0.0355	0.1835	Klac
YGR185C	essential	non_select	Klac	0.797	0.881		YGR185C	non_select	KLLA0F15389g	0.0554	0.1344	Klac
YGR186W	essential	non_select	Klac	0.528	0.653		YGR186W	non_select	KLLA0F15411g	0.0422	0.3597	Klac
YGR195W	essential	non_select	Klac	0.742	0.906		YGR195W	non_select	KLLA0D09625g	0.0143	0.1617	Klac
YGR198W	essential	non_select	Klac	0.35	0.538		YGR198W	non_select	KLLA0F21956g	0.0086	0.6355	Klac
YGR211W	essential	non_select	Klac	0.743	0.857		YGR211W	non_select	KLLA0E16269g	0.0202	0.1657	Klac
YGR216C	essential	non_select	Klac	0.392	0.578		YGR216C	non_select	KLLA0E16148g	0.016	0.6024	Klac
YGR218W	essential	non_select	Klac	0.746	0.87		YGR218W	non_select	KLLA0E16104g	0.0326	0.169	Klac
YGR245C	essential	non_select	Klac	0.666	0.803		YGR245C	non_select	KLLA0A05456g	0.0385	0.2007	Klac
YGR246C	essential	non_select	Klac	0.635	0.769		YGR246C	non_select	KLLA0A05434g	0.0066	0.1928	Klac
YGR253C	essential	non_select	Klac	0.851	0.908		YGR253C	non_select	KLLA0A05093g	0.0104	0.0886	Klac
YGR264C	essential	non_select	Klac	0.692	0.83		YGR264C	non_select	KLLA0A09647g	0.0589	0.2264	Klac
YGR267C	essential	non_select	Klac	0.833	0.912		YGR267C	non_select	KLLA0A09735g	0.0015	0.1086	Klac
YGR274C	essential	non_select	Klac	0.511	0.666		YGR274C	non_select	KLLA0A10021g	0.0055	0.3756	Klac
YGR277C	essential	non_select	Klac	0.474	0.709		YGR277C	non_select	KLLA0C14003g	0.0748	0.4924	Klac
YGR278W	essential	non_select	Klac	0.334	0.534		YGR278W	non_select	KLLA0C14025g	0.0883	0.6924	Klac
YHL015W	essential	select	Klac	0.809	0.922		YHL015W	select	KLLA0F25542g	0.244	0.1158	Klac
YHR007C	essential	select	Klac	0.764	0.879		YHR007C	select	KLLA0E03553g	0.098	0.165	Klac
YHR019C	essential	non_select	Klac	0.743	0.871		YHR019C	non_select	KLLA0A08426g	0.107	0.1836	Klac
YHR020W	essential	non_select	Klac	0.784	0.868		YHR020W	non_select	KLLA0A08448g	0.081	0.1284	Klac
YHR024C	essential	non_select	Klac	0.725	0.842		YHR024C	non_select	KLLA0E11550g	0.0271	0.1749	Klac
YHR040W	essential	non_select	Klac	0.392	0.543		YHR040W	non_select	KLLA0C10659g	0.0063	0.4992	Klac
YHR042W	essential	non_select	Klac	0.609	0.757		YHR042W	non_select	KLLA0D08712g	0.0286	0.277	Klac
YHR058C	essential	non_select	Klac	0.442	0.618		YHR058C	non_select	KLLA0C10186g	0.0076	0.4829	Klac
YHR062C	essential	non_select	Klac	0.595	0.748		YHR062C	non_select	KLLA0C14718g	0.0248	0.2989	Klac
YHR068W	essential	non_select	Klac	0.81	0.921		YHR068W	non_select	KLLA0E12727g	0.0143	0.1273	Klac
YHR069C	essential	non_select	Klac	0.67	0.809		YHR069C	non_select	KLLA0E12771g	0.0192	0.2566	Klac
YHR070W	essential	non_select	Klac	0.518	0.683		YHR070W	non_select	KLLA0E12793g	0.0061	0.4063	Klac
YHR072W	essential	non_select	Klac	0.702	0.825		YHR072W	non_select	KLLA0B10175g	0.0032	0.2276	Klac
YHR072W-A	essential	non_select	Klac	0.839	0.893		YHR072W-A	non_select	KLLA0C16753g	0.162	0.1363	Klac
YHR074W	essential	select	Klac	0.814	0.915		YHR074W	select	KLLA0D13024g	0.0165	0.1147	Klac
YHR085W	essential	non_select	Klac	0.39	0.568		YHR085W	non_select	KLLA0F14839g	0.0077	0.5473	Klac
YHR088W	essential	non_select	Klac	0.804	0.9		YHR088W	non_select	KLLA0F21670g	0.0267	0.1116	Klac
YHR118C	essential	non_select	Klac	0.405	0.584		YHR118C	non_select	KLLA0F24112g	0.0075	0.555	Klac
YHR122W	essential	non_select	Klac	0.678	0.797		YHR122W	non_select	KLLA0F24332g	0.0141	0.2117	Klac
YHR143W-A	essential	select	Klac	0.9	0.971		YHR143W-A	select	KLLA0D08008g	0.0087	0.057	Klac
YHR148W	essential	non_select	Klac	0.867	0.939		YHR148W	non_select	KLLA0E16038g	0.0089	0.0894	Klac
YHR164C	essential	non_select	Klac	0.371	0.548		YHR164C	non_select	KLLA0A05324g	0.0136	0.6081	Klac
YHR166C	essential	select	Klac	0.471	0.647		YHR166C	select	KLLA0A05258g	0.0245	0.4352	Klac
YHR170W	essential	non_select	Klac	0.82	0.92		YHR170W	non_select	KLLA0A05159g	0.0458	0.1094	Klac
YHR172W	essential	non_select	Klac	0.294	0.501		YHR172W	non_select	KLLA0A09141g	0.0197	0.7432	Klac
YHR186C	essential	non_select	Klac	0.6	0.749		YHR186C	non_select	KLLA0A09471g	0.0198	0.279	Klac
YHR188C	essential	non_select	Klac	0.544	0.717		YHR188C	non_select	KLLA0A09515g	0.0644	0.3994	Klac
YHR197W	essential	non_select	Klac	0.413	0.612		YHR197W	non_select	KLLA0B04092g	0.0886	0.5581	Klac
YIL004C	essential	non_select	Klac	0.548	0.692		YIL004C	non_select	KLLA0D13992g	0.0052	0.375	Klac
YIL019W	essential	non_select	Klac	0.454	0.609		YIL019W	non_select	KLLA0D16137g	0.0101	0.5203	Klac
YIL021W	essential	non_select	Klac	0.737	0.84		YIL021W	non_select	KLLA0D16170g	0.019	0.1594	Klac
YIL022W	essential	non_select	Klac	0.735	0.849		YIL022W	non_select	KLLA0D16214g	0.0024	0.1668	Klac
YIL026C	essential	non_select	Klac	0.367	0.569		YIL026C	non_select	KLLA0F27797g	0.0085	0.6128	Klac
YIL031W	essential	non_select	Klac	0.276	0.426		YIL031W	non_select	KLLA0F27665g	0.0115	0.878	Klac
YIL046W	essential	non_select	Klac	0.585	0.692		YIL046W	non_select	KLLA0F27511g	0.0038	0.2894	Klac
YIL048W	essential	non_select	Klac	0.71	0.84		YIL048W	non_select	KLLA0C08393g	0.026	0.1857	Klac
YIL062C	essential	non_select	Klac	0.689	0.808		YIL062C	non_select	KLLA0C07975g	0.1055	0.2413	Klac
YIL063C	essential	non_select	Klac	0.403	0.577		YIL063C	non_select	KLLA0C07953g	0.1019	0.5485	Klac
YIL068C	essential	non_select	Klac	0.509	0.704		YIL068C	non_select	KLLA0C07843g	0.0186	0.4153	Klac
YIL075C	essential	non_select	Klac	0.648	0.815		YIL075C	non_select	KLLA0C09284g	0.0449	0.2512	Klac
YIL078W	essential	select	Klac	0.829	0.912		YIL078W	select	KLLA0F05918g	0.0686	0.0967	Klac
YIL083C	essential	non_select	Klac	0.681	0.835		YIL083C	non_select	KLLA0E08723g	0.0279	0.2631	Klac
YIL091C	essential	non_select	Klac	0.645	0.777		YIL091C	non_select	KLLA0E08195g	0.0034	0.2585	Klac
YIL104C	essential	non_select	Klac	0.566	0.731		YIL104C	non_select	KLLA0F03949g	0.0472	0.3253	Klac
YIL106W	essential	non_select	Klac	0.623	0.75		YIL106W	non_select	KLLA0F03795g	0.0451	0.225	Klac
YIL118W	essential	non_select	Klac	0.773	0.828		YIL118W	non_select	KLLA0F03443g	0.0115	0.1464	Klac
YIL129C	essential	non_select	Klac	0.58	0.743		YIL129C	non_select	KLLA0F04587g	0.0044	0.3072	Klac
YIL142W	essential	non_select	Klac	0.876	0.954		YIL142W	non_select	KLLA0C11451g	0.0063	0.0763	Klac
YIL143C	essential	non_select	Klac	0.8	0.867		YIL143C	non_select	KLLA0E13057g	0.0205	0.1215	Klac
YIL144W	essential	non_select	Klac	0.432	0.668		YIL144W	non_select	KLLA0E13035g	0.0378	0.5275	Klac
YIL150C	essential	non_select	Klac	0.371	0.577		YIL150C	non_select	KLLA0A00572g	0.0423	0.6289	Klac
YIR006C	essential	non_select	Klac	0.402	0.52		YIR006C	non_select	KLLA0D13398g	0.078	0.4991	Klac
YIR008C	essential	non_select	Klac	0.691	0.83		YIR008C	non_select	KLLA0B11682g	0.0378	0.2257	Klac
YIR010W	essential	non_select	Klac	0.29	0.45		YIR010W	non_select	KLLA0D15741g	0.0111	0.7615	Klac
YIR011C	essential	non_select	Klac	0.37	0.564		YIR011C	non_select	KLLA0D15851g	0.008	0.5802	Klac
YIR012W	essential	non_select	Klac	0.666	0.795		YIR012W	non_select	KLLA0D15873g	0.0253	0.2217	Klac
YIR015W	essential	non_select	Klac	0.396	0.545		YIR015W	non_select	KLLA0B11792g	0.1945	0.583	Klac
YIR022W	essential	non_select	Klac	0.679	0.815		YIR022W	non_select	KLLA0E18326g	0.0384	0.2343	Klac
YJL001W	essential	non_select	Klac	0.874	0.958		YJL001W	non_select	KLLA0F12936g	0.0222	0.0682	Klac
YJL002C	essential	non_select	Klac	0.401	0.597		YJL002C	non_select	KLLA0F12980g	0.0994	0.6015	Klac
YJL005W	essential	non_select	Klac	0.49	0.635		YJL005W	non_select	KLLA0F15708g	0.0456	0.4101	Klac
YJL010C	essential	select	Klac	0.191	0.349		YJL010C	select	KLLA0D09350g	0.0168	1.2459	Klac
YJL011C	essential	non_select	Klac	0.481	0.658		YJL011C	non_select	KLLA0F22649g	0.0067	0.4966	Klac
YJL012C	essential	non_select	Klac	0.749	0.847		YJL012C	non_select	KLLA0F22627g	0.0265	0.1616	Klac
YJL014W	essential	non_select	Klac	0.903	0.961		YJL014W	non_select	KLLA0F22583g	0.0095	0.052	Klac
YJL025W	essential	non_select	Klac	0.384	0.542		YJL025W	non_select	KLLA0F15180g	0.0532	0.5727	Klac
YJL031C	essential	non_select	Klac	0.561	0.709		YJL031C	non_select	KLLA0D09460g	0.006	0.4054	Klac
YJL033W	essential	non_select	Klac	0.742	0.864		YJL033W	non_select	KLLA0D09504g	0.0234	0.1549	Klac
YJL035C	essential	non_select	Klac	0.589	0.763		YJL035C	non_select	KLLA0C10989g	0.0053	0.3197	Klac
YJL039C	essential	non_select	Klac	0.472	0.666		YJL039C	non_select	KLLA0E11792g	0.0066	0.4628	Klac
YJL054W	essential	non_select	Klac	0.392	0.56		YJL054W	non_select	KLLA0F01441g	0.0085	0.5695	Klac
YJL069C	essential	non_select	Klac	0.616	0.774		YJL069C	non_select	KLLA0F02013g	0.0034	0.2628	Klac
YJL072C	essential	non_select	Klac	0.592	0.746		YJL072C	non_select	KLLA0D06501g	0.0052	0.3661	Klac
YJL074C	essential	non_select	Klac	0.494	0.715		YJL074C	non_select	KLLA0A00286g	0.0168	0.4272	Klac
YJL085W	essential	select	Klac	0.527	0.736		YJL085W	select	KLLA0F14421g	0.0052	0.4015	Klac
YJL090C	essential	non_select	Klac	0.327	0.496		YJL090C	non_select	KLLA0F14300g	0.0087	0.6393	Klac
YJL091C	essential	non_select	Klac	0.413	0.565		YJL091C	non_select	KLLA0F14278g	0.0165	0.562	Klac
YJL104W	essential	non_select	Klac	0.679	0.796		YJL104W	non_select	KLLA0F13860g	0.0039	0.2896	Klac
YJL109C	essential	non_select	Klac	0.585	0.783		YJL109C	non_select	KLLA0F21208g	0.0298	0.3319	Klac
YJL111W	essential	non_select	Klac	0.876	0.951		YJL111W	non_select	KLLA0F21340g	0.0156	0.068	Klac
YJL125C	essential	non_select	Klac	0.68	0.827		YJL125C	non_select	KLLA0E15290g	0.0258	0.2483	Klac
YJL143W	essential	non_select	Klac	0.899	0.949		YJL143W	non_select	KLLA0A05841g	0.0072	0.0455	Klac
YJL194W	essential	non_select	Klac	0.382	0.583		YJL194W	non_select	KLLA0C03586g	0.0075	0.5144	Klac
YJL203W	essential	non_select	Klac	0.276	0.48		YJL203W	non_select	KLLA0C03322g	0.1578	1.0155	Klac
YJR002W	essential	non_select	Klac	0.521	0.7		YJR002W	non_select	KLLA0D09757g	0.005	0.3872	Klac
YJR006W	essential	non_select	Klac	0.544	0.714		YJR006W	non_select	KLLA0F14949g	0.0051	0.3607	Klac
YJR007W	essential	non_select	Klac	0.793	0.92		YJR007W	non_select	KLLA0A11814g	0.0792	0.1379	Klac
YJR013W	essential	non_select	Klac	0.574	0.751		YJR013W	non_select	KLLA0D09647g	0.0097	0.382	Klac
YJR016C	essential	select	Klac	0.85	0.934		YJR016C	select	KLLA0F22022g	0.0623	0.1079	Klac
YJR017C	essential	non_select	Klac	0.689	0.832		YJR017C	non_select	KLLA0E16610g	0.0034	0.2365	Klac
YJR022W	essential	non_select	Klac	0.333	0.537		YJR022W	non_select	KLLA0E16511g	0.1161	0.7838	Klac
YJR041C	essential	select	Klac	0.297	0.499		YJR041C	select	KLLA0E22583g	0.0117	0.8158	Klac
YJR042W	essential	non_select	Klac	0.422	0.644		YJR042W	non_select	KLLA0E22561g	0.0075	0.5372	Klac
YJR057W	essential	non_select	Klac	0.541	0.72		YJR057W	non_select	KLLA0B06556g	0.0536	0.3777	Klac
YJR064W	essential	non_select	Klac	0.826	0.918		YJR064W	non_select	KLLA0B13882g	0.0309	0.1042	Klac
YJR065C	essential	non_select	Klac	0.875	0.939		YJR065C	non_select	KLLA0B13904g	0.0178	0.0692	Klac
YJR068W	essential	non_select	Klac	0.699	0.832		YJR068W	non_select	KLLA0B13992g	0.038	0.2295	Klac
YJR072C	essential	non_select	Klac	0.737	0.843		YJR072C	non_select	KLLA0B14124g	0.0021	0.1616	Klac
YJR089W	essential	non_select	Klac	0.209	0.345		YJR089W	non_select	KLLA0E06028g	0.0146	1.1145	Klac
YJR093C	essential	non_select	Klac	0.408	0.497		YJR093C	non_select	KLLA0E05940g	0.0446	0.5301	Klac
YJR112W	essential	non_select	Klac	0.352	0.608		YJR112W	non_select	KLLA0E05764g	0.012	0.7941	Klac
YJR141W	essential	non_select	Klac	0.27	0.447		YJR141W	non_select	KLLA0B03828g	0.0125	0.91	Klac
YKL004W	essential	non_select	Klac	0.689	0.799		YKL004W	non_select	KLLA0B13387g	0.0334	0.2315	Klac
YKL006C-A	essential	non_select	Klac	0.598	0.887		YKL006C-A	non_select	KLLA0B13431g	0.0875	0.2848	Klac
YKL013C	essential	non_select	Klac	0.871	0.953		YKL013C	non_select	KLLA0E18282g	0.0181	0.0755	Klac
YKL014C	essential	non_select	Klac	0.36	0.547		YKL014C	non_select	KLLA0E18216g	0.0101	0.6957	Klac
YKL019W	essential	non_select	Klac	0.511	0.668		YKL019W	non_select	KLLA0E18051g	0.0601	0.4341	Klac
YKL021C	essential	select	Klac	0.631	0.781		YKL021C	select	KLLA0E07942g	0.0031	0.2408	Klac
YKL022C	essential	select	Klac	0.457	0.648		YKL022C	select	KLLA0E07986g	0.0058	0.4199	Klac
YKL024C	essential	non_select	Klac	0.714	0.857		YKL024C	non_select	KLLA0E08030g	0.0028	0.205	Klac
YKL028W	essential	non_select	Klac	0.497	0.669		YKL028W	non_select	KLLA0E18744g	0.0048	0.3782	Klac
YKL033W	essential	non_select	Klac	0.284	0.496		YKL033W	non_select	KLLA0F25762g	0.0121	0.8405	Klac
YKL045W	essential	non_select	Klac	0.601	0.754		YKL045W	non_select	KLLA0F04818g	0.0043	0.3175	Klac
YKL049C	essential	non_select	Klac	0.529	0.618		YKL049C	non_select	KLLA0C12529g	0.0043	0.3171	Klac
YKL052C	essential	non_select	Klac	0.272	0.408		YKL052C	non_select	KLLA0C12617g	0.01	0.7013	Klac
YKL058W	essential	non_select	Klac	0.628	0.777		YKL058W	non_select	KLLA0C12815g	0.0028	0.2223	Klac
YKL059C	essential	non_select	Klac	0.564	0.697		YKL059C	non_select	KLLA0C12837g	0.0042	0.318	Klac
YKL060C	essential	select	Klac	0.758	0.861		YKL060C	select	KLLA0E07546g	0.3066	0.1848	Klac
YKL078W	essential	non_select	Klac	0.62	0.766		YKL078W	non_select	KLLA0F26224g	0.0039	0.2861	Klac
YKL089W	essential	non_select	Klac	0.447	0.613		YKL089W	non_select	KLLA0B13629g	0.0064	0.5037	Klac
YKL099C	essential	non_select	Klac	0.59	0.773		YKL099C	non_select	KLLA0F13508g	0.068	0.3452	Klac
YKL122C	essential	non_select	Klac	0.392	0.542		YKL122C	non_select	KLLA0B12782g	0.0077	0.6233	Klac
YKL125W	essential	select	Klac	0.603	0.758		YKL125W	select	KLLA0B12738g	0.0041	0.2836	Klac
YKL144C	essential	non_select	Klac	0.759	0.91		YKL144C	non_select	KLLA0E13783g	0.002	0.1397	Klac
YKL145W	essential	select	Klac	0.856	0.905		YKL145W	select	KLLA0E13805g	0.0237	0.0856	Klac
YKL154W	essential	non_select	Klac	0.442	0.655		YKL154W	non_select	KLLA0E11748g	0.0597	0.5201	Klac
YKL165C	essential	non_select	Klac	0.697	0.832		YKL165C	non_select	KLLA0B07249g	0.0099	0.211	Klac
YKL172W	essential	non_select	Klac	0.625	0.763		YKL172W	non_select	KLLA0A06710g	0.0518	0.3098	Klac
YKL173W	essential	non_select	Klac	0.436	0.629		YKL173W	non_select	KLLA0A06688g	0.0066	0.4661	Klac
YKL182W	essential	non_select	Klac	0.752	0.868		YKL182W	non_select	KLLA0B02717g	0.0838	0.1662	Klac
YKL186C	essential	non_select	Klac	0.604	0.753		YKL186C	non_select	KLLA0B02629g	0.0458	0.2877	Klac
YKL189W	essential	non_select	Klac	0.594	0.804		YKL189W	non_select	KLLA0B02519g	0.0048	0.3224	Klac
YKL193C	essential	non_select	Klac	0.707	0.842		YKL193C	non_select	KLLA0D02816g	0.024	0.2537	Klac
YKL195W	essential	non_select	Klac	0.325	0.499		YKL195W	non_select	KLLA0D02706g	0.0114	0.8535	Klac
YKL196C	essential	non_select	Klac	0.82	0.93		YKL196C	non_select	KLLA0D02684g	0.028	0.1175	Klac
YKL210W	essential	non_select	Klac	0.782	0.899		YKL210W	non_select	KLLA0B14278g	0.0346	0.1377	Klac
YKR002W	essential	non_select	Klac	0.699	0.826		YKR002W	non_select	KLLA0B13255g	0.0244	0.2046	Klac
YKR008W	essential	non_select	Klac	0.399	0.561		YKR008W	non_select	KLLA0A02959g	0.013	0.4797	Klac
YKR025W	essential	non_select	Klac	0.413	0.598		YKR025W	non_select	KLLA0F13948g	0.0085	0.5451	Klac
YKR037C	essential	non_select	Klac	0.365	0.595		YKR037C	non_select	KLLA0F21428g	0.0092	0.6271	Klac
YKR038C	essential	non_select	Klac	0.842	0.912		YKR038C	non_select	KLLA0F21450g	0.0136	0.1022	Klac
YKR062W	essential	non_select	Klac	0.528	0.649		YKR062W	non_select	KLLA0A05951g	0.1302	0.347	Klac
YKR063C	essential	select	Klac	0.342	0.502		YKR063C	select	KLLA0A06017g	0.0849	0.7196	Klac
YKR068C	essential	non_select	Klac	0.759	0.911		YKR068C	non_select	KLLA0F16126g	0.0023	0.1613	Klac
YKR071C	essential	non_select	Klac	0.5	0.667		YKR071C	non_select	KLLA0F16236g	0.1006	0.3722	Klac
YKR081C	essential	non_select	Klac	0.733	0.861		YKR081C	non_select	KLLA0A07931g	0.0364	0.1423	Klac
YKR083C	essential	non_select	Klac	0.417	0.661		YKR083C	non_select	KLLA0A07887g	0.0097	0.669	Klac
YKR086W	essential	non_select	Klac	0.505	0.689		YKR086W	non_select	KLLA0A07733g	0.0054	0.3967	Klac
YLL003W	essential	non_select	Klac	0.249	0.452		YLL003W	non_select	KLLA0F12958g	0.0645	1.0188	Klac
YLL004W	essential	non_select	Klac	0.407	0.635		YLL004W	non_select	KLLA0F13002g	0.0083	0.5579	Klac
YLL008W	essential	non_select	Klac	0.698	0.82		YLL008W	non_select	KLLA0F15752g	0.0353	0.2127	Klac
YLL011W	essential	non_select	Klac	0.778	0.874		YLL011W	non_select	KLLA0F15598g	0.015	0.1427	Klac
YLL018C	essential	non_select	Klac	0.827	0.907		YLL018C	non_select	KLLA0D03839g	0.0607	0.109	Klac
YLL031C	essential	non_select	Klac	0.593	0.769		YLL031C	non_select	KLLA0C17534g	0.0112	0.2908	Klac
YLL034C	essential	non_select	Klac	0.717	0.83		YLL034C	non_select	KLLA0E00770g	0.0143	0.1907	Klac
YLL035W	essential	non_select	Klac	0.368	0.579		YLL035W	non_select	KLLA0E00748g	0.0509	0.617	Klac
YLL036C	essential	non_select	Klac	0.299	0.473		YLL036C	non_select	KLLA0D03883g	0.1146	0.8523	Klac
YLL050C	essential	select	Klac	0.853	0.937		YLL050C	select	KLLA0E00396g	0.059	0.0969	Klac
YLR002C	essential	non_select	Klac	0.637	0.796		YLR002C	non_select	KLLA0D09735g	0.0282	0.2632	Klac
YLR005W	essential	non_select	Klac	0.7	0.831		YLR005W	non_select	KLLA0E09592g	0.0225	0.1789	Klac
YLR022C	essential	non_select	Klac	0.724	0.874		YLR022C	non_select	KLLA0F15532g	0.0101	0.1719	Klac
YLR026C	essential	non_select	Klac	0.51	0.67		YLR026C	non_select	KLLA0F17798g	0.0048	0.3415	Klac
YLR033W	essential	non_select	Klac	0.419	0.606		YLR033W	non_select	KLLA0F17413g	0.0301	0.5492	Klac
YLR045C	essential	non_select	Klac	0.333	0.498		YLR045C	non_select	KLLA0E16379g	0.0346	0.7449	Klac
YLR051C	essential	non_select	Klac	0.496	0.642		YLR051C	non_select	KLLA0F25278g	0.0056	0.4421	Klac
YLR060W	essential	non_select	Klac	0.748	0.886		YLR060W	non_select	KLLA0D05137g	0.0694	0.1645	Klac
YLR066W	essential	non_select	Klac	0.414	0.624		YLR066W	non_select	KLLA0D05401g	0.0153	0.5772	Klac
YLR071C	essential	non_select	Klac	0.442	0.628		YLR071C	non_select	KLLA0D05533g	0.0071	0.4611	Klac
YLR078C	essential	non_select	Klac	0.523	0.68		YLR078C	non_select	KLLA0D05775g	0.0054	0.3731	Klac
YLR086W	essential	non_select	Klac	0.519	0.707		YLR086W	non_select	KLLA0F19085g	0.0407	0.397	Klac
YLR088W	essential	non_select	Klac	0.547	0.716		YLR088W	non_select	KLLA0F19118g	0.0434	0.3261	Klac
YLR100W	essential	non_select	Klac	0.698	0.823		YLR100W	non_select	KLLA0F19756g	0.0059	0.2188	Klac
YLR103C	essential	non_select	Klac	0.642	0.799		YLR103C	non_select	KLLA0F19822g	0.0032	0.2329	Klac
YLR105C	essential	non_select	Klac	0.481	0.618		YLR105C	non_select	KLLA0F19866g	0.0056	0.4189	Klac
YLR106C	essential	non_select	Klac	0.539	0.712		YLR106C	non_select	KLLA0F19888g	0.0245	0.3797	Klac
YLR115W	essential	non_select	Klac	0.414	0.618		YLR115W	non_select	KLLA0E12045g	0.0068	0.5017	Klac
YLR116W	essential	non_select	Klac	0.483	0.587		YLR116W	non_select	KLLA0F18018g	0.1062	0.4527	Klac
YLR117C	essential	non_select	Klac	0.493	0.707		YLR117C	non_select	KLLA0F17996g	0.0066	0.4669	Klac
YLR127C	essential	select	Klac	0.249	0.442		YLR127C	select	KLLA0D16324g	0.0119	0.8316	Klac
YLR129W	essential	non_select	Klac	0.647	0.803		YLR129W	non_select	KLLA0D16390g	0.0033	0.2591	Klac
YLR132C	essential	non_select	Klac	0.246	0.415		YLR132C	non_select	KLLA0D16478g	0.0128	0.8893	Klac
YLR147C	essential	non_select	Klac	0.66	0.82		YLR147C	non_select	KLLA0D17160g	0.0034	0.2335	Klac
YLR166C	essential	non_select	Klac	0.424	0.628		YLR166C	non_select	KLLA0D18260g	0.0072	0.5009	Klac
YLR175W	essential	select	Klac	0.865	0.93		YLR175W	select	KLLA0D04796g	0.0398	0.0755	Klac
YLR186W	essential	non_select	Klac	0.921	0.98		YLR186W	non_select	KLLA0C01914g	0.0154	0.0438	Klac
YLR195C	essential	non_select	Klac	0.64	0.796		YLR195C	non_select	KLLA0E19635g	0.0168	0.2503	Klac
YLR196W	essential	non_select	Klac	0.704	0.824		YLR196W	non_select	KLLA0E19613g	0.049	0.2109	Klac
YLR197W	essential	non_select	Klac	0.854	0.922		YLR197W	non_select	KLLA0D12254g	0.0282	0.07	Klac
YLR208W	essential	non_select	Klac	0.837	0.9		YLR208W	non_select	KLLA0C16643g	0.0392	0.1179	Klac
YLR212C	essential	non_select	Klac	0.541	0.747		YLR212C	non_select	KLLA0C16247g	0.005	0.3548	Klac
YLR215C	essential	non_select	Klac	0.531	0.728		YLR215C	non_select	KLLA0F04972g	0.0249	0.356	Klac
YLR222C	essential	non_select	Klac	0.638	0.822		YLR222C	non_select	KLLA0F13244g	0.0033	0.2378	Klac
YLR229C	essential	select	Klac	0.969	0.984		YLR229C	select	KLLA0A04213g	0.0089	0.0192	Klac
YLR243W	essential	non_select	Klac	0.824	0.923		YLR243W	non_select	KLLA0D18557g	0.0179	0.1046	Klac
YLR259C	essential	non_select	Klac	0.868	0.939		YLR259C	non_select	KLLA0F09449g	0.0523	0.0798	Klac
YLR272C	essential	non_select	Klac	0.544	0.694		YLR272C	non_select	KLLA0F20119g	0.0045	0.3232	Klac
YLR274W	essential	non_select	Klac	0.722	0.834		YLR274W	non_select	KLLA0D09262g	0.0024	0.1835	Klac
YLR275W	essential	non_select	Klac	0.713	0.861		YLR275W	non_select	KLLA0D09284g	0.0434	0.2227	Klac
YLR276C	essential	non_select	Klac	0.726	0.851		YLR276C	non_select	KLLA0C04576g	0.033	0.1734	Klac
YLR291C	essential	non_select	Klac	0.682	0.805		YLR291C	non_select	KLLA0C05082g	0.0042	0.2083	Klac
YLR305C	essential	non_select	Klac	0.488	0.665		YLR305C	non_select	KLLA0C17292g	0.0065	0.4481	Klac
YLR314C	essential	select	Klac	0.57	0.713		YLR314C	select	KLLA0D04114g	0.0639	0.3611	Klac
YLR316C	essential	non_select	Klac	0.494	0.638		YLR316C	non_select	KLLA0C18403g	0.0066	0.4535	Klac
YLR323C	essential	non_select	Klac	0.426	0.59		YLR323C	non_select	KLLA0C18260g	0.0368	0.557	Klac
YLR336C	essential	non_select	Klac	0.439	0.597		YLR336C	non_select	KLLA0B06116g	0.013	0.4325	Klac
YLR340W	essential	non_select	Klac	0.853	0.936		YLR340W	non_select	KLLA0B05918g	0.2504	0.0912	Klac
YLR347C	essential	select	Klac	0.713	0.843		YLR347C	select	KLLA0B05665g	0.0526	0.2061	Klac
YLR355C	essential	select	Klac	0.859	0.917		YLR355C	select	KLLA0A02673g	0.2496	0.0971	Klac
YLR359W	essential	non_select	Klac	0.886	0.936		YLR359W	non_select	KLLA0B13189g	0.0333	0.0684	Klac
YLR378C	essential	non_select	Klac	0.831	0.919		YLR378C	non_select	KLLA0E01144g	0.0367	0.1155	Klac
YLR397C	essential	non_select	Klac	0.658	0.77		YLR397C	non_select	KLLA0B03234g	0.0185	0.2543	Klac
YLR409C	essential	non_select	Klac	0.672	0.819		YLR409C	non_select	KLLA0B02827g	0.0207	0.2315	Klac
YLR424W	essential	select	Klac	0.271	0.478		YLR424W	select	KLLA0D02728g	0.0117	0.8409	Klac
YLR438C-A	essential	non_select	Klac	0.679	0.827		YLR438C-A	non_select	KLLA0B05203g	0.0201	0.2735	Klac
YLR440C	essential	non_select	Klac	0.301	0.517		YLR440C	non_select	KLLA0B05115g	0.0106	0.7641	Klac
YLR459W	essential	non_select	Klac	0.578	0.774		YLR459W	non_select	KLLA0E04829g	0.0053	0.3298	Klac
YML010W	essential	non_select	Klac	0.66	0.798		YML010W	non_select	KLLA0B00891g	0.0338	0.2289	Klac
YML015C	essential	non_select	Klac	0.412	0.602		YML015C	non_select	KLLA0B01067g	0.0064	0.4898	Klac
YML025C	essential	non_select	Klac	0.594	0.764		YML025C	non_select	KLLA0B01540g	0.053	0.2636	Klac
YML031W	essential	non_select	Klac	0.341	0.517		YML031W	non_select	KLLA0B01760g	0.0093	0.6165	Klac
YML046W	essential	non_select	Klac	0.4	0.613		YML046W	non_select	KLLA0A08019g	0.0084	0.5985	Klac
YML049C	essential	non_select	Klac	0.325	0.557		YML049C	non_select	KLLA0A08129g	0.0093	0.68	Klac
YML064C	essential	non_select	Klac	0.674	0.837		YML064C	non_select	KLLA0B05038g	0.0036	0.2299	Klac
YML069W	essential	non_select	Klac	0.75	0.877		YML069W	non_select	KLLA0B04906g	0.0311	0.151	Klac
YML077W	essential	non_select	Klac	0.383	0.617		YML077W	non_select	KLLA0B04609g	0.0071	0.5607	Klac
YML092C	essential	non_select	Klac	0.876	0.944		YML092C	non_select	KLLA0D10373g	0.0143	0.0689	Klac
YML093W	essential	non_select	Klac	0.553	0.722		YML093W	non_select	KLLA0D10351g	0.0044	0.3498	Klac
YML098W	essential	non_select	Klac	0.485	0.701		YML098W	non_select	KLLA0D10219g	0.0526	0.3646	Klac
YML105C	essential	non_select	Klac	0.572	0.746		YML105C	non_select	KLLA0D01925g	0.0041	0.2925	Klac
YML114C	essential	select	Klac	0.272	0.427		YML114C	select	KLLA0D01617g	0.0138	0.9357	Klac
YML126C	essential	non_select	Klac	0.797	0.911		YML126C	non_select	KLLA0D10505g	0.0475	0.1407	Klac
YML127W	essential	non_select	Klac	0.486	0.657		YML127W	non_select	KLLA0D10461g	0.0069	0.4605	Klac
YMR001C	essential	non_select	Klac	0.656	0.782		YMR001C	non_select	KLLA0C06138g	0.05	0.2447	Klac
YMR005W	essential	non_select	Klac	0.46	0.642		YMR005W	non_select	KLLA0C05962g	0.0208	0.4563	Klac
YMR028W	essential	non_select	Klac	0.474	0.696		YMR028W	non_select	KLLA0C12793g	0.0055	0.4535	Klac
YMR033W	essential	non_select	Klac	0.495	0.681		YMR033W	non_select	KLLA0C12507g	0.0486	0.4297	Klac
YMR049C	essential	non_select	Klac	0.76	0.865		YMR049C	non_select	KLLA0F26653g	0.0341	0.1322	Klac
YMR059W	essential	non_select	Klac	0.375	0.617		YMR059W	non_select	KLLA0F26334g	0.0079	0.5761	Klac
YMR061W	essential	non_select	Klac	0.462	0.673		YMR061W	non_select	KLLA0F26290g	0.0065	0.467	Klac
YMR076C	essential	non_select	Klac	0.414	0.625		YMR076C	non_select	KLLA0F25806g	0.007	0.5078	Klac
YMR093W	essential	non_select	Klac	0.74	0.862		YMR093W	non_select	KLLA0F13772g	0.0118	0.1853	Klac
YMR117C	essential	non_select	Klac	0.234	0.45		YMR117C	non_select	KLLA0E12199g	0.0204	1.2284	Klac
YMR128W	essential	non_select	Klac	0.646	0.783		YMR128W	non_select	KLLA0F17435g	0.0333	0.2405	Klac
YMR131C	essential	non_select	Klac	0.737	0.855		YMR131C	non_select	KLLA0F17237g	0.016	0.1623	Klac
YMR146C	essential	non_select	Klac	0.637	0.77		YMR146C	non_select	KLLA0F07403g	0.004	0.2995	Klac
YMR149W	essential	select	Klac	0.286	0.519		YMR149W	select	KLLA0F07315g	0.1931	0.8771	Klac
YMR185W	essential	non_select	Klac	0.374	0.601		YMR185W	non_select	KLLA0D08888g	0.0081	0.6002	Klac
YMR197C	essential	non_select	Klac	0.601	0.78		YMR197C	non_select	KLLA0B10285g	0.004	0.3031	Klac
YMR200W	essential	non_select	Klac	0.621	0.775		YMR200W	non_select	KLLA0F06468g	0.0869	0.3309	Klac
YMR203W	essential	non_select	Klac	0.721	0.875		YMR203W	non_select	KLLA0F06292g	0.0794	0.1961	Klac
YMR208W	essential	non_select	Klac	0.512	0.673		YMR208W	non_select	KLLA0C07469g	0.0251	0.3746	Klac
YMR211W	essential	select	Klac	0.465	0.64		YMR211W	select	KLLA0C07381g	0.0057	0.4684	Klac
YMR213W	essential	non_select	Klac	0.411	0.559		YMR213W	non_select	KLLA0C07304g	0.008	0.5329	Klac
YMR218C	essential	non_select	Klac	0.28	0.507		YMR218C	non_select	KLLA0C07128g	0.0122	0.8436	Klac
YMR220W	essential	non_select	Klac	0.496	0.634		YMR220W	non_select	KLLA0C07084g	0.0863	0.4655	Klac
YMR229C	essential	non_select	Klac	0.571	0.754		YMR229C	non_select	KLLA0B08239g	0.0441	0.3297	Klac
YMR235C	essential	non_select	Klac	0.566	0.728		YMR235C	non_select	KLLA0F25036g	0.0047	0.3552	Klac
YMR236W	essential	non_select	Klac	0.74	0.847		YMR236W	non_select	KLLA0F25003g	0.0065	0.1612	Klac
YMR239C	essential	non_select	Klac	0.492	0.69		YMR239C	non_select	KLLA0F24816g	0.0055	0.4198	Klac
YMR240C	essential	non_select	Klac	0.389	0.582		YMR240C	non_select	KLLA0F08481g	0.0083	0.6433	Klac
YMR260C	essential	non_select	Klac	0.884	0.942		YMR260C	non_select	KLLA0E11253g	0.0072	0.0595	Klac
YMR268C	essential	non_select	Klac	0.412	0.619		YMR268C	non_select	KLLA0E11011g	0.008	0.5764	Klac
YMR277W	essential	non_select	Klac	0.491	0.664		YMR277W	non_select	KLLA0D01595g	0.048	0.4245	Klac
YMR281W	essential	non_select	Klac	0.359	0.507		YMR281W	non_select	KLLA0D01430g	0.0642	0.6285	Klac
YMR288W	essential	non_select	Klac	0.558	0.741		YMR288W	non_select	KLLA0A09537g	0.0048	0.3235	Klac
YMR290C	essential	non_select	Klac	0.881	0.925		YMR290C	non_select	KLLA0A09669g	0.0163	0.0736	Klac
YMR296C	essential	non_select	Klac	0.599	0.771		YMR296C	non_select	KLLA0A09955g	0.0421	0.3258	Klac
YMR301C	essential	non_select	Klac	0.713	0.817		YMR301C	non_select	KLLA0A10131g	0.0027	0.1817	Klac
YMR309C	essential	non_select	Klac	0.573	0.718		YMR309C	non_select	KLLA0F03014g	0.098	0.3691	Klac
YMR314W	essential	non_select	Klac	0.829	0.906		YMR314W	non_select	KLLA0A10153g	0.0128	0.1177	Klac
YNL006W	essential	non_select	Klac	0.861	0.95		YNL006W	non_select	KLLA0D04840g	0.0113	0.076	Klac
YNL007C	essential	non_select	Klac	0.701	0.784		YNL007C	non_select	KLLA0D04818g	0.0308	0.1971	Klac
YNL026W	essential	non_select	Klac	0.395	0.574		YNL026W	non_select	KLLA0E08701g	0.0522	0.5796	Klac
YNL038W	essential	non_select	Klac	0.299	0.52		YNL038W	non_select	KLLA0E08459g	0.0163	0.935	Klac
YNL039W	essential	non_select	Klac	0.468	0.637		YNL039W	non_select	KLLA0E08437g	0.0061	0.4605	Klac
YNL061W	essential	non_select	Klac	0.79	0.88		YNL061W	non_select	KLLA0F03399g	0.0375	0.1244	Klac
YNL062C	essential	non_select	Klac	0.58	0.73		YNL062C	non_select	KLLA0F03377g	0.0044	0.3096	Klac
YNL075W	essential	non_select	Klac	0.852	0.934		YNL075W	non_select	KLLA0E07788g	0.0166	0.0698	Klac
YNL088W	essential	non_select	Klac	0.688	0.804		YNL088W	non_select	KLLA0C13838g	0.0168	0.1998	Klac
YNL102W	essential	non_select	Klac	0.597	0.746		YNL102W	non_select	KLLA0C13255g	0.0156	0.2898	Klac
YNL103W	essential	select	Klac	0.288	0.435		YNL103W	select	KLLA0C13211g	0.0857	0.9667	Klac
YNL110C	essential	non_select	Klac	0.502	0.659		YNL110C	non_select	KLLA0F23650g	0.005	0.41	Klac
YNL112W	essential	non_select	Klac	0.793	0.857		YNL112W	non_select	KLLA0F23716g	0.0742	0.1385	Klac
YNL113W	essential	non_select	Klac	0.704	0.824		YNL113W	non_select	KLLA0F23760g	0.0556	0.2461	Klac
YNL118C	essential	non_select	Klac	0.303	0.445		YNL118C	non_select	KLLA0F23980g	0.0113	0.6732	Klac
YNL124W	essential	non_select	Klac	0.381	0.516		YNL124W	non_select	KLLA0F24178g	0.0093	0.6581	Klac
YNL126W	essential	non_select	Klac	0.342	0.554		YNL126W	non_select	KLLA0F24222g	0.0494	0.719	Klac
YNL131W	essential	non_select	Klac	0.497	0.654		YNL131W	non_select	KLLA0F24376g	0.0426	0.4273	Klac
YNL132W	essential	non_select	Klac	0.812	0.901		YNL132W	non_select	KLLA0F24398g	0.0322	0.1215	Klac
YNL137C	essential	non_select	Klac	0.558	0.705		YNL137C	non_select	KLLA0A11660g	0.0909	0.3327	Klac
YNL149C	essential	non_select	Klac	0.426	0.635		YNL149C	non_select	KLLA0A11506g	0.0086	0.5929	Klac
YNL151C	essential	non_select	Klac	0.506	0.682		YNL151C	non_select	KLLA0A11528g	0.0049	0.3981	Klac
YNL152W	essential	non_select	Klac	0.35	0.501		YNL152W	non_select	KLLA0A11572g	0.0661	0.7391	Klac
YNL161W	essential	non_select	Klac	0.701	0.761		YNL161W	non_select	KLLA0D07810g	0.0542	0.1789	Klac
YNL163C	essential	non_select	Klac	0.634	0.781		YNL163C	non_select	KLLA0D07898g	0.0053	0.2466	Klac
YNL172W	essential	select	Klac	0.307	0.498		YNL172W	select	KLLA0D08118g	0.0592	0.7572	Klac
YNL178W	essential	non_select	Klac	0.888	0.957		YNL178W	non_select	KLLA0D08305g	0.1603	0.0775	Klac
YNL181W	essential	non_select	Klac	0.608	0.796		YNL181W	non_select	KLLA0D08349g	0.0047	0.2849	Klac
YNL182C	essential	non_select	Klac	0.443	0.631		YNL182C	non_select	KLLA0D08371g	0.0583	0.4294	Klac
YNL207W	essential	non_select	Klac	0.734	0.852		YNL207W	non_select	KLLA0D19008g	0.0103	0.1847	Klac
YNL221C	essential	non_select	Klac	0.452	0.646		YNL221C	non_select	KLLA0D19448g	0.0062	0.4671	Klac
YNL222W	essential	non_select	Klac	0.77	0.882		YNL222W	non_select	KLLA0D19514g	0.0092	0.1742	Klac
YNL232W	essential	non_select	Klac	0.581	0.725		YNL232W	non_select	KLLA0D19701g	0.0048	0.3303	Klac
YNL240C	essential	non_select	Klac	0.496	0.656		YNL240C	non_select	KLLA0D19833g	0.0065	0.4384	Klac
YNL244C	essential	select	Klac	0.926	0.972		YNL244C	select	KLLA0C03091g	0.0097	0.0353	Klac
YNL245C	essential	non_select	Klac	0.42	0.536		YNL245C	non_select	KLLA0C03069g	0.0089	0.6698	Klac
YNL247W	essential	non_select	Klac	0.671	0.796		YNL247W	non_select	KLLA0C03025g	0.0316	0.2417	Klac
YNL251C	essential	non_select	Klac	0.461	0.601		YNL251C	non_select	KLLA0C02893g	0.1506	0.5124	Klac
YNL256W	essential	non_select	Klac	0.5	0.681		YNL256W	non_select	KLLA0C02783g	0.0057	0.4227	Klac
YNL260C	essential	non_select	Klac	0.452	0.699		YNL260C	non_select	KLLA0C02651g	0.0069	0.4823	Klac
YNL261W	essential	non_select	Klac	0.353	0.6		YNL261W	non_select	KLLA0C02607g	0.0093	0.6606	Klac
YNL262W	essential	non_select	Klac	0.652	0.807		YNL262W	non_select	KLLA0C02585g	0.0147	0.2478	Klac
YNL263C	essential	non_select	Klac	0.542	0.651		YNL263C	non_select	KLLA0C02563g	0.0058	0.3828	Klac
YNL267W	essential	non_select	Klac	0.596	0.729		YNL267W	non_select	KLLA0C02387g	0.0065	0.2447	Klac
YNL272C	essential	non_select	Klac	0.419	0.617		YNL272C	non_select	KLLA0C02299g	0.0162	0.5069	Klac
YNL282W	essential	non_select	Klac	0.435	0.606		YNL282W	non_select	KLLA0C12199g	0.0464	0.5343	Klac
YNL287W	essential	non_select	Klac	0.621	0.779		YNL287W	non_select	KLLA0E13299g	0.0575	0.283	Klac
YNL290W	essential	non_select	Klac	0.762	0.872		YNL290W	non_select	KLLA0E13233g	0.0433	0.1887	Klac
YNL306W	essential	non_select	Klac	0.502	0.705		YNL306W	non_select	KLLA0E07436g	0.0077	0.4531	Klac
YNL308C	essential	non_select	Klac	0.569	0.731		YNL308C	non_select	KLLA0E07370g	0.0138	0.309	Klac
YNL310C	essential	non_select	Klac	0.53	0.651		YNL310C	non_select	KLLA0E07293g	0.0062	0.399	Klac
YNL312W	essential	non_select	Klac	0.532	0.7		YNL312W	non_select	KLLA0E07348g	0.103	0.4008	Klac
YNL313C	essential	non_select	Klac	0.599	0.778		YNL313C	non_select	KLLA0E07227g	0.0246	0.307	Klac
YNL317W	essential	non_select	Klac	0.639	0.792		YNL317W	non_select	KLLA0E07073g	0.0038	0.2597	Klac
YNR003C	essential	non_select	Klac	0.643	0.806		YNR003C	non_select	KLLA0D04532g	0.0133	0.2499	Klac
YNR011C	essential	non_select	Klac	0.536	0.71		YNR011C	non_select	KLLA0F06204g	0.0047	0.369	Klac
YNR017W	essential	non_select	Klac	0.678	0.833		YNR017W	non_select	KLLA0F06050g	0.0196	0.1755	Klac
YNR035C	essential	non_select	Klac	0.573	0.729		YNR035C	non_select	KLLA0F07029g	0.0204	0.331	Klac
YNR038W	essential	non_select	Klac	0.492	0.664		YNR038W	non_select	KLLA0F06941g	0.0887	0.445	Klac
YNR043W	essential	non_select	Klac	0.719	0.846		YNR043W	non_select	KLLA0F10285g	0.0031	0.2136	Klac
YNR046W	essential	non_select	Klac	0.724	0.821		YNR046W	non_select	KLLA0C18546g	0.0214	0.1718	Klac
YNR053C	essential	non_select	Klac	0.822	0.904		YNR053C	non_select	KLLA0C18843g	0.0389	0.113	Klac
YNR054C	essential	non_select	Klac	0.58	0.734		YNR054C	non_select	KLLA0C18865g	0.009	0.3044	Klac
YOL005C	essential	select	Klac	0.814	0.907		YOL005C	select	KLLA0C06160g	0.0023	0.1357	Klac
YOL010W	essential	non_select	Klac	0.808	0.91		YOL010W	non_select	KLLA0C05984g	0.0128	0.1201	Klac
YOL021C	essential	non_select	Klac	0.774	0.877		YOL021C	non_select	KLLA0A10835g	0.0375	0.1463	Klac
YOL022C	essential	select	Klac	0.56	0.707		YOL022C	select	KLLA0A10901g	0.0044	0.3435	Klac
YOL026C	essential	non_select	Klac	0.44	0.56		YOL026C	non_select	KLLA0B11814g	0.0236	0.4909	Klac
YOL038W	essential	non_select	Klac	0.849	0.936		YOL038W	non_select	KLLA0B11836g	0.0017	0.114	Klac
YOL077C	essential	non_select	Klac	0.815	0.889		YOL077C	non_select	KLLA0E17875g	0.0267	0.1078	Klac
YOL078W	essential	non_select	Klac	0.364	0.539		YOL078W	non_select	KLLA0E17919g	0.0077	0.5994	Klac
YOL094C	essential	non_select	Klac	0.804	0.907		YOL094C	non_select	KLLA0C03718g	0.0178	0.1236	Klac
YOL097C	essential	non_select	Klac	0.824	0.913		YOL097C	non_select	KLLA0B07733g	0.045	0.119	Klac
YOL102C	essential	non_select	Klac	0.517	0.655		YOL102C	non_select	KLLA0C12397g	0.0312	0.521	Klac
YOL123W	essential	non_select	Klac	0.496	0.594		YOL123W	non_select	KLLA0C12925g	0.0909	0.3595	Klac
YOL133W	essential	non_select	Klac	0.628	0.788		YOL133W	non_select	KLLA0E07139g	0.0385	0.2193	Klac
YOL135C	essential	non_select	Klac	0.479	0.648		YOL135C	non_select	KLLA0E07117g	0.0073	0.4342	Klac
YOL144W	essential	non_select	Klac	0.434	0.623		YOL144W	non_select	KLLA0E01936g	0.0064	0.5158	Klac
YOL146W	essential	non_select	Klac	0.538	0.746		YOL146W	non_select	KLLA0E01892g	0.0221	0.3369	Klac
YOR004W	essential	non_select	Klac	0.592	0.743		YOR004W	non_select	KLLA0D01023g	0.0478	0.3311	Klac
YOR020C	essential	select	Klac	0.838	0.933		YOR020C	select	KLLA0E09273g	0.0597	0.1023	Klac
YOR046C	essential	non_select	Klac	0.727	0.841		YOR046C	non_select	KLLA0F15950g	0.0422	0.1664	Klac
YOR048C	essential	non_select	Klac	0.633	0.77		YOR048C	non_select	KLLA0F07469g	0.0206	0.2658	Klac
YOR056C	essential	non_select	Klac	0.653	0.787		YOR056C	non_select	KLLA0F16280g	0.0433	0.2278	Klac
YOR057W	essential	non_select	Klac	0.498	0.672		YOR057W	non_select	KLLA0F16302g	0.0062	0.4739	Klac
YOR074C	essential	non_select	Klac	0.818	0.907		YOR074C	non_select	KLLA0A07843g	0.0288	0.1163	Klac
YOR075W	essential	non_select	Klac	0.4	0.614		YOR075W	non_select	KLLA0A07821g	0.0074	0.5118	Klac
YOR077W	essential	select	Klac	0.44	0.624		YOR077W	select	KLLA0A07689g	0.0231	0.567	Klac
YOR095C	essential	non_select	Klac	0.724	0.84		YOR095C	non_select	KLLA0C13541g	0.0441	0.2183	Klac
YOR098C	essential	non_select	Klac	0.265	0.378		YOR098C	non_select	KLLA0C13475g	0.0128	0.8338	Klac
YOR103C	essential	non_select	Klac	0.585	0.756		YOR103C	non_select	KLLA0C13365g	0.007	0.4337	Klac
YOR116C	essential	non_select	Klac	0.833	0.904		YOR116C	non_select	KLLA0E21340g	0.0175	0.1068	Klac
YOR117W	essential	non_select	Klac	0.896	0.949		YOR117W	non_select	KLLA0E21285g	0.0087	0.0547	Klac
YOR119C	essential	non_select	Klac	0.652	0.787		YOR119C	non_select	KLLA0E21197g	0.0117	0.2078	Klac
YOR122C	essential	non_select	Klac	0.817	0.921		YOR122C	non_select	KLLA0E02288g	0.1034	0.1323	Klac
YOR148C	essential	non_select	Klac	0.323	0.47		YOR148C	non_select	KLLA0C06490g	0.0087	0.7095	Klac
YOR149C	essential	non_select	Klac	0.417	0.601		YOR149C	non_select	KLLA0C06567g	0.0093	0.5959	Klac
YOR151C	essential	non_select	Klac	0.891	0.959		YOR151C	non_select	KLLA0B05577g	0.0263	0.0602	Klac
YOR157C	essential	non_select	Klac	0.865	0.927		YOR157C	non_select	KLLA0A02233g	0.0107	0.0932	Klac
YOR159C	essential	non_select	Klac	0.598	0.728		YOR159C	non_select	KLLA0A02299g	0.0087	0.3516	Klac
YOR160W	essential	non_select	Klac	0.495	0.698		YOR160W	non_select	KLLA0A02321g	0.0056	0.4119	Klac
YOR168W	essential	non_select	Klac	0.765	0.871		YOR168W	non_select	KLLA0F20449g	0.0423	0.163	Klac
YOR174W	essential	non_select	Klac	0.437	0.622		YOR174W	non_select	KLLA0F20185g	0.0083	0.5649	Klac
YOR176W	essential	non_select	Klac	0.71	0.831		YOR176W	non_select	KLLA0F20141g	0.0325	0.2042	Klac
YOR181W	essential	non_select	Klac	0.452	0.541		YOR181W	non_select	KLLA0C04774g	0.0918	0.4547	Klac
YOR194C	essential	non_select	Klac	0.419	0.592		YOR194C	non_select	KLLA0F00748g	0.0061	0.4195	Klac
YOR207C	essential	non_select	Klac	0.888	0.954		YOR207C	non_select	KLLA0F01078g	0.0182	0.0711	Klac
YOR210W	essential	non_select	Klac	0.929	1		YOR210W	non_select	KLLA0D06699g	0.0087	0.0364	Klac
YOR217W	essential	non_select	Klac	0.582	0.721		YOR217W	non_select	KLLA0D06897g	0.0143	0.3237	Klac
YOR224C	essential	non_select	Klac	0.709	0.791		YOR224C	non_select	KLLA0D07139g	0.036	0.2047	Klac
YOR232W	essential	non_select	Klac	0.694	0.806		YOR232W	non_select	KLLA0D07326g	0.0633	0.1778	Klac
YOR236W	essential	non_select	Klac	0.443	0.629		YOR236W	non_select	KLLA0D07458g	0.0067	0.4883	Klac
YOR244W	essential	select	Klac	0.77	0.879		YOR244W	select	KLLA0F11209g	0.0156	0.1326	Klac
YOR249C	essential	select	Klac	0.202	0.397		YOR249C	select	KLLA0C10010g	0.0188	1.234	Klac
YOR250C	essential	non_select	Klac	0.494	0.688		YOR250C	non_select	KLLA0C09988g	0.0534	0.4391	Klac
YOR254C	essential	non_select	Klac	0.489	0.679		YOR254C	non_select	KLLA0C09823g	0.0438	0.3951	Klac
YOR257W	essential	non_select	Klac	0.774	0.903		YOR257W	non_select	KLLA0C09669g	0.0123	0.1575	Klac
YOR259C	essential	non_select	Klac	0.846	0.894		YOR259C	non_select	KLLA0C09592g	0.0212	0.0973	Klac
YOR260W	essential	non_select	Klac	0.465	0.6		YOR260W	non_select	KLLA0C09570g	0.0046	0.3692	Klac
YOR261C	essential	non_select	Klac	0.736	0.883		YOR261C	non_select	KLLA0C09526g	0.0364	0.1768	Klac
YOR262W	essential	non_select	Klac	0.81	0.919		YOR262W	non_select	KLLA0C09504g	0.0139	0.1245	Klac
YOR272W	essential	non_select	Klac	0.778	0.87		YOR272W	non_select	KLLA0C07425g	0.011	0.1268	Klac
YOR278W	essential	non_select	Klac	0.5	0.672		YOR278W	non_select	KLLA0C07150g	0.0053	0.4004	Klac
YOR281C	essential	non_select	Klac	0.666	0.843		YOR281C	non_select	KLLA0C06952g	0.0026	0.222	Klac
YOR287C	essential	non_select	Klac	0.503	0.656		YOR287C	non_select	KLLA0C06842g	0.0155	0.3609	Klac
YOR294W	essential	non_select	Klac	0.791	0.896		YOR294W	non_select	KLLA0B13046g	0.0492	0.1436	Klac
YOR310C	essential	non_select	Klac	0.896	0.947		YOR310C	non_select	KLLA0F08613g	0.0128	0.062	Klac
YOR335C	essential	select	Klac	0.793	0.887		YOR335C	select	KLLA0F02431g	0.0396	0.131	Klac
YOR336W	essential	non_select	Klac	0.318	0.509		YOR336W	non_select	KLLA0F02409g	0.0102	0.7473	Klac
YOR340C	essential	non_select	Klac	0.576	0.737		YOR340C	non_select	KLLA0F02321g	0.0113	0.2689	Klac
YOR341W	essential	non_select	Klac	0.809	0.902		YOR341W	non_select	KLLA0F23243g	0.0453	0.1204	Klac
YOR353C	essential	non_select	Klac	0.378	0.55		YOR353C	non_select	KLLA0C13145g	0.0072	0.5257	Klac
YOR361C	essential	non_select	Klac	0.529	0.725		YOR361C	non_select	KLLA0A03531g	0.1479	0.387	Klac
YOR362C	essential	non_select	Klac	0.723	0.816		YOR362C	non_select	KLLA0A03487g	0.0199	0.1767	Klac
YOR370C	essential	select	Klac	0.671	0.82		YOR370C	select	KLLA0D06237g	0.0186	0.2226	Klac
YOR373W	essential	non_select	Klac	0.264	0.423		YOR373W	non_select	KLLA0F00418g	0.1079	0.9685	Klac
YPL010W	essential	non_select	Klac	0.579	0.811		YPL010W	non_select	KLLA0F27313g	0.082	0.3011	Klac
YPL011C	essential	non_select	Klac	0.377	0.553		YPL011C	non_select	KLLA0F27291g	0.0351	0.5954	Klac
YPL012W	essential	non_select	Klac	0.595	0.778		YPL012W	non_select	KLLA0F27269g	0.0252	0.2903	Klac
YPL028W	essential	non_select	Klac	0.774	0.892		YPL028W	non_select	KLLA0D12056g	0.0524	0.147	Klac
YPL043W	essential	non_select	Klac	0.646	0.777		YPL043W	non_select	KLLA0D11792g	0.058	0.2533	Klac
YPL063W	essential	non_select	Klac	0.649	0.788		YPL063W	non_select	KLLA0E23188g	0.051	0.2533	Klac
YPL076W	essential	non_select	Klac	0.433	0.609		YPL076W	non_select	KLLA0E23551g	0.0081	0.5134	Klac
YPL082C	essential	non_select	Klac	0.665	0.804		YPL082C	non_select	KLLA0E23804g	0.0041	0.2307	Klac
YPL083C	essential	non_select	Klac	0.359	0.559		YPL083C	non_select	KLLA0E23892g	0.0082	0.628	Klac
YPL093W	essential	non_select	Klac	0.837	0.92		YPL093W	non_select	KLLA0E24178g	0.0475	0.0959	Klac
YPL094C	essential	non_select	Klac	0.605	0.782		YPL094C	non_select	KLLA0E24200g	0.1154	0.3189	Klac
YPL117C	essential	non_select	Klac	0.693	0.823		YPL117C	non_select	KLLA0F00924g	0.04	0.2174	Klac
YPL122C	essential	non_select	Klac	0.643	0.778		YPL122C	non_select	KLLA0F01056g	0.0348	0.2391	Klac
YPL126W	essential	non_select	Klac	0.513	0.701		YPL126W	non_select	KLLA0D06677g	0.0283	0.394	Klac
YPL146C	essential	non_select	Klac	0.581	0.771		YPL146C	non_select	KLLA0F11506g	0.004	0.3307	Klac
YPL151C	essential	non_select	Klac	0.591	0.747		YPL151C	non_select	KLLA0F11231g	0.0401	0.3557	Klac
YPL160W	essential	select	Klac	0.772	0.886		YPL160W	select	KLLA0D06105g	0.0589	0.1509	Klac
YPL169C	essential	non_select	Klac	0.57	0.752		YPL169C	non_select	KLLA0C09801g	0.0053	0.3496	Klac
YPL175W	essential	non_select	Klac	0.676	0.844		YPL175W	non_select	KLLA0C09713g	0.019	0.247	Klac
YPL209C	essential	select	Klac	0.534	0.711		YPL209C	select	KLLA0B02332g	0.0052	0.3971	Klac
YPL210C	essential	non_select	Klac	0.285	0.502		YPL210C	non_select	KLLA0B02288g	0.0136	0.932	Klac
YPL211W	essential	non_select	Klac	0.895	0.978		YPL211W	non_select	KLLA0B02266g	0.0209	0.0555	Klac
YPL217C	essential	non_select	Klac	0.705	0.841		YPL217C	non_select	KLLA0B02068g	0.0218	0.1917	Klac
YPL218W	essential	non_select	Klac	0.858	0.958		YPL218W	non_select	KLLA0B02046g	0.0343	0.0797	Klac
YPL231W	essential	non_select	Klac	0.812	0.904		YPL231W	non_select	KLLA0C15983g	0.0921	0.1221	Klac
YPL233W	essential	non_select	Klac	0.364	0.608		YPL233W	non_select	KLLA0C15939g	0.0104	0.7196	Klac
YPL235W	essential	non_select	Klac	0.913	0.957		YPL235W	non_select	KLLA0C15895g	0.0035	0.0559	Klac
YPL237W	essential	non_select	Klac	0.738	0.853		YPL237W	non_select	KLLA0D08932g	0.0165	0.1559	Klac
YPL243W	essential	non_select	Klac	0.388	0.601		YPL243W	non_select	KLLA0D12870g	0.1125	0.6446	Klac
YPL266W	essential	non_select	Klac	0.841	0.925		YPL266W	non_select	KLLA0D00594g	0.0212	0.093	Klac
YPR010C	essential	non_select	Klac	0.874	0.94		YPR010C	non_select	KLLA0B06303g	0.0271	0.0708	Klac
YPR016C	essential	non_select	Klac	0.947	0.988		YPR016C	non_select	KLLA0D02046g	0.0233	0.0399	Klac
YPR019W	essential	non_select	Klac	0.73	0.853		YPR019W	non_select	KLLA0C17512g	0.0131	0.1885	Klac
YPR025C	essential	non_select	Klac	0.528	0.672		YPR025C	non_select	KLLA0E06666g	0.0054	0.3944	Klac
YPR033C	essential	non_select	Klac	0.787	0.875		YPR033C	non_select	KLLA0E06347g	0.0212	0.1373	Klac
YPR035W	essential	select	Klac	0.86	0.916		YPR035W	select	KLLA0E06259g	0.0975	0.0928	Klac
YPR041W	essential	non_select	Klac	0.743	0.863		YPR041W	non_select	KLLA0E06050g	0.0354	0.1401	Klac
YPR048W	essential	non_select	Klac	0.571	0.75		YPR048W	non_select	KLLA0B12155g	0.0043	0.3189	Klac
YPR055W	essential	non_select	Klac	0.363	0.602		YPR055W	non_select	KLLA0E11385g	0.0091	0.6416	Klac
YPR056W	essential	non_select	Klac	0.608	0.773		YPR056W	non_select	KLLA0B08569g	0.0041	0.2934	Klac
YPR082C	essential	non_select	Klac	0.796	0.901		YPR082C	non_select	KLLA0B08910g	0.0037	0.1165	Klac
YPR085C	essential	non_select	Klac	0.311	0.514		YPR085C	non_select	KLLA0D09086g	0.0098	0.7401	Klac
YPR086W	essential	non_select	Klac	0.696	0.849		YPR086W	non_select	KLLA0D13640g	0.0159	0.2221	Klac
YPR088C	essential	non_select	Klac	0.747	0.86		YPR088C	non_select	KLLA0D09020g	0.0406	0.1606	Klac
YPR094W	essential	non_select	Klac	0.548	0.74		YPR094W	non_select	KLLA0C15675g	0.0318	0.3644	Klac
YPR103W	essential	non_select	Klac	0.836	0.941		YPR103W	non_select	KLLA0F08228g	0.0017	0.1089	Klac
YPR104C	essential	non_select	Klac	0.489	0.605		YPR104C	non_select	KLLA0F08206g	0.0049	0.3735	Klac
YPR105C	essential	non_select	Klac	0.346	0.564		YPR105C	non_select	KLLA0F08184g	0.01	0.67	Klac
YPR107C	essential	non_select	Klac	0.755	0.885		YPR107C	non_select	KLLA0F08129g	0.0333	0.1469	Klac
YPR108W	essential	non_select	Klac	0.708	0.827		YPR108W	non_select	KLLA0D14663g	0.0233	0.1819	Klac
YPR110C	essential	non_select	Klac	0.8	0.893		YPR110C	non_select	KLLA0D14861g	0.0474	0.14	Klac
YPR112C	essential	non_select	Klac	0.63	0.786		YPR112C	non_select	KLLA0D14949g	0.0395	0.2507	Klac
YPR113W	essential	non_select	Klac	0.599	0.705		YPR113W	non_select	KLLA0D15037g	0.0137	0.335	Klac
YPR133C	essential	non_select	Klac	0.64	0.772		YPR133C	non_select	KLLA0B11209g	0.0032	0.2521	Klac
YPR137W	essential	non_select	Klac	0.679	0.817		YPR137W	non_select	KLLA0B11077g	0.0066	0.2227	Klac
YPR143W	essential	non_select	Klac	0.566	0.717		YPR143W	non_select	KLLA0B10934g	0.0058	0.4041	Klac
YPR144C	essential	non_select	Klac	0.538	0.683		YPR144C	non_select	KLLA0B10890g	0.0183	0.3459	Klac
YPR161C	essential	non_select	Klac	0.515	0.637		YPR161C	non_select	KLLA0D10527g	0.0047	0.3678	Klac
YPR168W	essential	non_select	Klac	0.65	0.846		YPR168W	non_select	KLLA0B10714g	0.0137	0.2886	Klac
YPR175W	essential	non_select	Klac	0.52	0.693		YPR175W	non_select	KLLA0E04697g	0.0289	0.404	Klac
YPR176C	essential	non_select	Klac	0.713	0.82		YPR176C	non_select	KLLA0E04719g	0.0257	0.2228	Klac
YPR178W	essential	select	Klac	0.398	0.602		YPR178W	select	KLLA0E04741g	0.02	0.5717	Klac
YPR180W	essential	non_select	Klac	0.559	0.758		YPR180W	non_select	KLLA0E04785g	0.0052	0.357	Klac
YPR182W	essential	non_select	Klac	0.577	0.718		YPR182W	non_select	KLLA0E04851g	0.0153	0.3949	Klac
YPR183W	essential	non_select	Klac	0.76	0.858		YPR183W	non_select	KLLA0B03377g	0.0026	0.1709	Klac
YPR187W	essential	non_select	Klac	0.797	0.854		YPR187W	non_select	KLLA0B03476g	0.016	0.1247	Klac
YPR190C	essential	non_select	Klac	0.516	0.73		YPR190C	non_select	KLLA0B03542g	0.0395	0.4177	Klac
YAL001C	essential	non_select	Ylipo	0.209	0.364		YAL001C	non_select	YALI0C22231g	0.0154	1.0168	Ylip
YAL003W	essential	non_select	Ylipo	0.665	0.76		YAL003W	non_select	YALI0F09669g	0.003	0.2067	Ylip
YAL025C	essential	non_select	Ylipo	0.585	0.762		YAL025C	non_select	YALI0C08052g	0.0044	0.3211	Ylip
YAL032C	essential	non_select	Ylipo	0.23	0.372		YAL032C	non_select	YALI0C11715g	0.0143	0.8829	Ylip
YAL033W	essential	non_select	Ylipo	0.368	0.562		YAL033W	non_select	YALI0B04752g	0.0263	0.7795	Ylip
YAL034W-A	essential	non_select	Ylipo	0.299	0.487		YAL034W-A	non_select	YALI0F06138g	0.0113	0.7633	Ylip
YAL041W	essential	non_select	Ylipo	0.28	0.441		YAL041W	non_select	YALI0C14828g	0.0131	0.8466	Ylip
YAL043C	essential	non_select	Ylipo	0.234	0.421		YAL043C	non_select	YALI0F03883g	0.0136	0.9115	Ylip
YAR007C	essential	non_select	Ylipo	0.338	0.543		YAR007C	non_select	YALI0E15642g	0.0215	0.7286	Ylip
YAR008W	essential	non_select	Ylipo	0.331	0.52		YAR008W	non_select	YALI0E28600g	0.0099	0.7096	Ylip
YAR019C	essential	select	Ylipo	0.26	0.376		YAR019C	select	YALI0F08165g	0.0157	0.9873	Ylip
YBL004W	essential	non_select	Ylipo	0.287	0.503		YBL004W	non_select	YALI0D22440g	0.0126	0.8124	Ylip
YBL018C	essential	non_select	Ylipo	0.22	0.495		YBL018C	non_select	YALI0F13068g	0.0124	0.9523	Ylip
YBL020W	essential	non_select	Ylipo	0.301	0.521		YBL020W	non_select	YALI0E06721g	0.0526	0.786	Ylip
YBL023C	essential	non_select	Ylipo	0.56	0.711		YBL023C	non_select	YALI0F04664g	0.0049	0.3181	Ylip
YBL034C	essential	non_select	Ylipo	0.189	0.35		YBL034C	non_select	YALI0D21912g	0.0422	1.1516	Ylip
YBL035C	essential	non_select	Ylipo	0.318	0.479		YBL035C	non_select	YALI0E18832g	0.0108	0.7007	Ylip
YBL040C	essential	non_select	Ylipo	0.48	0.698		YBL040C	non_select	YALI0D06545g	0.0074	0.4695	Ylip
YBL041W	essential	non_select	Ylipo	0.686	0.828		YBL041W	non_select	YALI0D06523g	0.0049	0.1941	Ylip
YBL050W	essential	non_select	Ylipo	0.421	0.628		YBL050W	non_select	YALI0C23947g	0.0071	0.541	Ylip
YBL074C	essential	non_select	Ylipo	0.25	0.426		YBL074C	non_select	YALI0A01782g	0.051	0.9023	Ylip
YBL076C	essential	select	Ylipo	0.635	0.787		YBL076C	select	YALI0A00264g	0.0037	0.2617	Ylip
YBL084C	essential	select	Ylipo	0.29	0.463		YBL084C	select	YALI0A19712g	0.0108	0.7138	Ylip
YBL097W	essential	non_select	Ylipo	0.314	0.478		YBL097W	non_select	YALI0B03476g	0.0108	0.728	Ylip
YBR004C	essential	non_select	Ylipo	0.317	0.516		YBR004C	non_select	YALI0F11649g	0.0105	0.6809	Ylip
YBR029C	essential	non_select	Ylipo	0.478	0.643		YBR029C	non_select	YALI0E14443g	0.0068	0.4789	Ylip
YBR055C	essential	non_select	Ylipo	0.284	0.488		YBR055C	non_select	YALI0C19426g	0.0371	0.8371	Ylip
YBR060C	essential	non_select	Ylipo	0.267	0.437		YBR060C	non_select	YALI0D22330g	0.0109	0.7638	Ylip
YBR070C	essential	non_select	Ylipo	0.3	0.466		YBR070C	non_select	YALI0B11440g	0.0519	0.6211	Ylip
YBR079C	essential	non_select	Ylipo	0.341	0.543		YBR079C	non_select	YALI0F18942g	0.0107	0.681	Ylip
YBR080C	essential	non_select	Ylipo	0.519	0.687		YBR080C	non_select	YALI0E29249g	0.0063	0.4213	Ylip
YBR087W	essential	non_select	Ylipo	0.49	0.696		YBR087W	non_select	YALI0C21692g	0.0065	0.4317	Ylip
YBR088C	essential	non_select	Ylipo	0.465	0.667		YBR088C	non_select	YALI0D10571g	0.0074	0.5076	Ylip
YBR102C	essential	non_select	Ylipo	0.237	0.422		YBR102C	non_select	YALI0F11143g	0.013	0.8663	Ylip
YBR109C	essential	non_select	Ylipo	0.568	0.808		YBR109C	non_select	YALI0E34111g	0.0054	0.3539	Ylip
YBR110W	essential	non_select	Ylipo	0.381	0.572		YBR110W	non_select	YALI0E34133g	0.0106	0.659	Ylip
YBR123C	essential	non_select	Ylipo	0.239	0.417		YBR123C	non_select	YALI0E14663g	0.0164	0.9978	Ylip
YBR135W	essential	non_select	Ylipo	0.798	0.862		YBR135W	non_select	YALI0F18700g	0.0387	0.2147	Ylip
YBR136W	essential	non_select	Ylipo	0.231	0.427		YBR136W	non_select	YALI0F20636g	0.0136	0.9115	Ylip
YBR142W	essential	non_select	Ylipo	0.371	0.534		YBR142W	non_select	YALI0A04939g	0.0089	0.5897	Ylip
YBR143C	essential	non_select	Ylipo	0.761	0.866		YBR143C	non_select	YALI0F02453g	0.0023	0.1694	Ylip
YBR153W	essential	non_select	Ylipo	0.403	0.565		YBR153W	non_select	YALI0D06501g	0.0101	0.6468	Ylip
YBR154C	essential	non_select	Ylipo	0.649	0.81		YBR154C	non_select	YALI0D06457g	0.0037	0.2743	Ylip
YBR155W	essential	non_select	Ylipo	0.435	0.602		YBR155W	non_select	YALI0F10153g	0.0085	0.5897	Ylip
YBR160W	essential	select	Ylipo	0.74	0.846		YBR160W	select	YALI0B10758g	0.0031	0.206	Ylip
YBR167C	essential	non_select	Ylipo	0.324	0.556		YBR167C	non_select	YALI0A02178g	0.0883	0.9285	Ylip
YBR192W	essential	non_select	Ylipo	0.557	0.697		YBR192W	non_select	YALI0F05500g	0.0051	0.3399	Ylip
YBR193C	essential	non_select	Ylipo	0.316	0.514		YBR193C	non_select	YALI0B02068g	0.0956	0.7062	Ylip
YBR196C	essential	select	Ylipo	0.757	0.853		YBR196C	select	YALI0F07711g	0.0024	0.171	Ylip
YBR202W	essential	non_select	Ylipo	0.509	0.69		YBR202W	non_select	YALI0B18722g	0.0061	0.4053	Ylip
YBR234C	essential	non_select	Ylipo	0.471	0.628		YBR234C	non_select	YALI0B17380g	0.0069	0.464	Ylip
YBR236C	essential	non_select	Ylipo	0.389	0.54		YBR236C	non_select	YALI0C13618g	0.0086	0.6054	Ylip
YBR237W	essential	non_select	Ylipo	0.328	0.524		YBR237W	non_select	YALI0C05368g	0.0102	0.7065	Ylip
YBR243C	essential	non_select	Ylipo	0.556	0.719		YBR243C	non_select	YALI0B16588g	0.0064	0.3894	Ylip
YBR247C	essential	non_select	Ylipo	0.489	0.655		YBR247C	non_select	YALI0C04213g	0.0062	0.3993	Ylip
YBR252W	essential	non_select	Ylipo	0.597	0.763		YBR252W	non_select	YALI0F19448g	0.0542	0.3703	Ylip
YBR253W	essential	non_select	Ylipo	0.297	0.551		YBR253W	non_select	YALI0F10483g	0.0172	0.7321	Ylip
YBR254C	essential	non_select	Ylipo	0.35	0.554		YBR254C	non_select	YALI0E03520g	0.0074	0.4671	Ylip
YBR256C	essential	non_select	Ylipo	0.515	0.694		YBR256C	non_select	YALI0C01111g	0.022	0.3975	Ylip
YBR257W	essential	non_select	Ylipo	0.24	0.459		YBR257W	non_select	YALI0C03784g	0.0133	0.9276	Ylip
YCL004W	essential	non_select	Ylipo	0.438	0.596		YCL004W	non_select	YALI0E14102g	0.0064	0.4638	Ylip
YCL017C	essential	non_select	Ylipo	0.711	0.811		YCL017C	non_select	YALI0C19041g	0.0035	0.2276	Ylip
YCL031C	essential	non_select	Ylipo	0.289	0.438		YCL031C	non_select	YALI0C13596g	0.0856	0.7868	Ylip
YCL052C	essential	non_select	Ylipo	0.233	0.379		YCL052C	non_select	YALI0E17391g	0.0147	0.8876	Ylip
YCL054W	essential	non_select	Ylipo	0.521	0.678		YCL054W	non_select	YALI0D09251g	0.0048	0.3518	Ylip
YCL059C	essential	non_select	Ylipo	0.756	0.849		YCL059C	non_select	YALI0F30393g	0.0311	0.1858	Ylip
YCR012W	essential	select	Ylipo	0.7	0.825		YCR012W	select	YALI0D12400g	0.0035	0.233	Ylip
YCR035C	essential	non_select	Ylipo	0.258	0.439		YCR035C	non_select	YALI0B14905g	0.1751	0.8595	Ylip
YCR054C	essential	non_select	Ylipo	0.199	0.354		YCR054C	non_select	YALI0D12342g	0.0164	1.0055	Ylip
YCR057C	essential	non_select	Ylipo	0.562	0.733		YCR057C	non_select	YALI0B01078g	0.0049	0.3367	Ylip
YCR072C	essential	non_select	Ylipo	0.683	0.822		YCR072C	non_select	YALI0A06479g	0.0115	0.2521	Ylip
YCR093W	essential	non_select	Ylipo	0.299	0.468		YCR093W	non_select	YALI0F23045g	0.0119	0.7444	Ylip
YDL004W	essential	non_select	Ylipo	0.587	0.76		YDL004W	non_select	YALI0D22022g	0.0069	0.4292	Ylip
YDL007W	essential	select	Ylipo	0.815	0.915		YDL007W	select	YALI0F02585g	0.0018	0.1215	Ylip
YDL008W	essential	select	Ylipo	0.483	0.608		YDL008W	select	YALI0F17050g	0.0054	0.3934	Ylip
YDL014W	essential	select	Ylipo	0.813	0.883		YDL014W	select	YALI0C15873g	0.0038	0.114	Ylip
YDL015C	essential	non_select	Ylipo	0.333	0.49		YDL015C	non_select	YALI0A04983g	0.0085	0.6285	Ylip
YDL028C	essential	non_select	Ylipo	0.315	0.481		YDL028C	non_select	YALI0F07557g	0.0152	0.771	Ylip
YDL029W	essential	non_select	Ylipo	0.783	0.89		YDL029W	non_select	YALI0F15389g	0.0061	0.1536	Ylip
YDL030W	essential	non_select	Ylipo	0.289	0.464		YDL030W	non_select	YALI0F09493g	0.0115	0.8023	Ylip
YDL031W	essential	non_select	Ylipo	0.496	0.648		YDL031W	non_select	YALI0D24497g	0.006	0.4037	Ylip
YDL043C	essential	non_select	Ylipo	0.304	0.452		YDL043C	non_select	YALI0D25652g	0.0159	0.6705	Ylip
YDL045C	essential	select	Ylipo	0.313	0.476		YDL045C	select	YALI0D25564g	0.0094	0.6263	Ylip
YDL058W	essential	non_select	Ylipo	0.295	0.492		YDL058W	non_select	YALI0F02387g	0.0129	0.8857	Ylip
YDL060W	essential	non_select	Ylipo	0.369	0.578		YDL060W	non_select	YALI0B08756g	0.0126	0.5867	Ylip
YDL064W	essential	non_select	Ylipo	0.623	0.818		YDL064W	non_select	YALI0B22638g	0.0046	0.3345	Ylip
YDL084W	essential	non_select	Ylipo	0.747	0.868		YDL084W	non_select	YALI0A11157g	0.0022	0.159	Ylip
YDL087C	essential	non_select	Ylipo	0.435	0.62		YDL087C	non_select	YALI0F27467g	0.0073	0.5063	Ylip
YDL092W	essential	non_select	Ylipo	0.402	0.539		YDL092W	non_select	YALI0F24013g	0.0072	0.6585	Ylip
YDL097C	essential	non_select	Ylipo	0.552	0.695		YDL097C	non_select	YALI0D08976g	0.0199	0.4202	Ylip
YDL098C	essential	non_select	Ylipo	0.309	0.467		YDL098C	non_select	YALI0F09361g	0.0352	0.8609	Ylip
YDL102W	essential	non_select	Ylipo	0.583	0.741		YDL102W	non_select	YALI0A08426g	0.0045	0.3095	Ylip
YDL103C	essential	non_select	Ylipo	0.489	0.656		YDL103C	non_select	YALI0E03146g	0.0072	0.4626	Ylip
YDL108W	essential	non_select	Ylipo	0.611	0.774		YDL108W	non_select	YALI0D04334g	0.0145	0.3142	Ylip
YDL111C	essential	select	Ylipo	0.386	0.591		YDL111C	select	YALI0D11000g	0.0266	0.5545	Ylip
YDL120W	essential	non_select	Ylipo	0.527	0.727		YDL120W	non_select	YALI0E15268g	0.0488	0.6734	Ylip
YDL126C	essential	non_select	Ylipo	0.815	0.893		YDL126C	non_select	YALI0F12155g	0.0016	0.1054	Ylip
YDL132W	essential	select	Ylipo	0.348	0.569		YDL132W	select	YALI0D12518g	0.0088	0.6132	Ylip
YDL139C	essential	select	Ylipo	0.277	0.426		YDL139C	select	YALI0F23859g	0.0188	1.4488	Ylip
YDL140C	essential	select	Ylipo	0.704	0.836		YDL140C	select	YALI0C16566g	0.0032	0.2142	Ylip
YDL141W	essential	non_select	Ylipo	0.405	0.583		YDL141W	non_select	YALI0E30591g	0.0077	0.5317	Ylip
YDL143W	essential	non_select	Ylipo	0.652	0.84		YDL143W	non_select	YALI0F20416g	0.0066	0.2438	Ylip
YDL145C	essential	non_select	Ylipo	0.521	0.679		YDL145C	non_select	YALI0E19767g	0.0057	0.396	Ylip
YDL148C	essential	non_select	Ylipo	0.36	0.542		YDL148C	non_select	YALI0F08371g	0.0088	0.6065	Ylip
YDL150W	essential	non_select	Ylipo	0.271	0.434		YDL150W	non_select	YALI0F03300g	0.0196	0.9716	Ylip
YDL153C	essential	non_select	Ylipo	0.331	0.518		YDL153C	non_select	YALI0F20372g	0.0239	0.8103	Ylip
YDL165W	essential	non_select	Ylipo	0.386	0.566		YDL165W	non_select	YALI0B22968g	0.0078	0.5122	Ylip
YDL166C	essential	non_select	Ylipo	0.582	0.77		YDL166C	non_select	YALI0B22946g	0.0052	0.3922	Ylip
YDL193W	essential	non_select	Ylipo	0.406	0.601		YDL193W	non_select	YALI0F20108g	0.0085	0.603	Ylip
YDL195W	essential	non_select	Ylipo	0.339	0.473		YDL195W	non_select	YALI0E30635g	0.0119	0.7125	Ylip
YDL205C	essential	non_select	Ylipo	0.602	0.748		YDL205C	non_select	YALI0F26609g	0.0048	0.3228	Ylip
YDL207W	essential	non_select	Ylipo	0.362	0.526		YDL207W	non_select	YALI0B01870g	0.0098	0.6656	Ylip
YDL208W	essential	non_select	Ylipo	0.744	0.84		YDL208W	non_select	YALI0F20768g	0.0028	0.1853	Ylip
YDL209C	essential	non_select	Ylipo	0.362	0.506		YDL209C	non_select	YALI0F29073g	0.0292	0.645	Ylip
YDL212W	essential	non_select	Ylipo	0.347	0.593		YDL212W	non_select	YALI0E23716g	0.016	0.6327	Ylip
YDL217C	essential	non_select	Ylipo	0.61	0.738		YDL217C	non_select	YALI0F29931g	0.0037	0.2359	Ylip
YDL235C	essential	non_select	Ylipo	0.319	0.55		YDL235C	non_select	YALI0C04928g	0.0626	0.6659	Ylip
YDR002W	essential	select	Ylipo	0.624	0.762		YDR002W	select	YALI0B15081g	0.0043	0.2803	Ylip
YDR013W	essential	non_select	Ylipo	0.478	0.617		YDR013W	non_select	YALI0A09746g	0.0073	0.4591	Ylip
YDR016C	essential	non_select	Ylipo	0.323	0.613		YDR016C	non_select	YALI0B13684g	0.0127	0.9371	Ylip
YDR023W	essential	non_select	Ylipo	0.738	0.859		YDR023W	non_select	YALI0F02629g	0.0024	0.1799	Ylip
YDR037W	essential	select	Ylipo	0.679	0.808		YDR037W	select	YALI0F16291g	0.0036	0.2309	Ylip
YDR041W	essential	non_select	Ylipo	0.361	0.565		YDR041W	non_select	YALI0F22935g	0.0087	0.5862	Ylip
YDR044W	essential	non_select	Ylipo	0.579	0.718		YDR044W	non_select	YALI0E29975g	0.0046	0.308	Ylip
YDR045C	essential	non_select	Ylipo	0.509	0.693		YDR045C	non_select	YALI0D22308g	0.0403	0.3344	Ylip
YDR047W	essential	non_select	Ylipo	0.622	0.784		YDR047W	non_select	YALI0C01716g	0.0131	0.266	Ylip
YDR050C	essential	select	Ylipo	0.672	0.802		YDR050C	select	YALI0F05214g	0.0029	0.2482	Ylip
YDR060W	essential	non_select	Ylipo	0.408	0.572		YDR060W	non_select	YALI0D15356g	0.0088	0.5987	Ylip
YDR062W	essential	non_select	Ylipo	0.559	0.721		YDR062W	non_select	YALI0F15345g	0.0055	0.3655	Ylip
YDR064W	essential	select	Ylipo	0.834	0.954		YDR064W	select	YALI0F11055g	0.0027	0.0996	Ylip
YDR086C	essential	non_select	Ylipo	0.6	0.743		YDR086C	non_select	YALI0D08635g	0.0061	0.3406	Ylip
YDR087C	essential	non_select	Ylipo	0.331	0.579		YDR087C	non_select	YALI0D08668g	0.0514	0.6395	Ylip
YDR088C	essential	non_select	Ylipo	0.288	0.451		YDR088C	non_select	YALI0D08624g	0.0149	0.8485	Ylip
YDR091C	essential	select	Ylipo	0.819	0.905		YDR091C	select	YALI0A17941g	0.0019	0.1331	Ylip
YDR118W	essential	select	Ylipo	0.192	0.368		YDR118W	select	YALI0D12705g	0.019	1.1716	Ylip
YDR141C	essential	non_select	Ylipo	0.279	0.446		YDR141C	non_select	YALI0F18436g	0.0306	0.8066	Ylip
YDR164C	essential	non_select	Ylipo	0.323	0.523		YDR164C	non_select	YALI0E22044g	0.0111	0.7214	Ylip
YDR166C	essential	non_select	Ylipo	0.215	0.393		YDR166C	non_select	YALI0A19052g	0.0176	1.1187	Ylip
YDR167W	essential	non_select	Ylipo	0.401	0.521		YDR167W	non_select	YALI0E18051g	0.0171	0.5777	Ylip
YDR168W	essential	non_select	Ylipo	0.322	0.541		YDR168W	non_select	YALI0E18480g	0.0123	0.7793	Ylip
YDR172W	essential	non_select	Ylipo	0.519	0.653		YDR172W	non_select	YALI0B08250g	0.0136	0.3787	Ylip
YDR180W	essential	non_select	Ylipo	0.225	0.412		YDR180W	non_select	YALI0A14707g	0.0161	1.0439	Ylip
YDR182W	essential	non_select	Ylipo	0.374	0.567		YDR182W	non_select	YALI0C08481g	0.0568	0.5919	Ylip
YDR189W	essential	non_select	Ylipo	0.391	0.571		YDR189W	non_select	YALI0D20416g	0.0095	0.6086	Ylip
YDR190C	essential	non_select	Ylipo	0.75	0.856		YDR190C	non_select	YALI0C21868g	0.0031	0.1868	Ylip
YDR196C	essential	non_select	Ylipo	0.452	0.654		YDR196C	non_select	YALI0F09625g	0.008	0.5322	Ylip
YDR201W	essential	non_select	Ylipo	0.284	0.509		YDR201W	non_select	YALI0F27335g	0.0156	1.038	Ylip
YDR208W	essential	non_select	Ylipo	0.358	0.487		YDR208W	non_select	YALI0F23573g	0.0083	0.5776	Ylip
YDR211W	essential	non_select	Ylipo	0.423	0.608		YDR211W	non_select	YALI0B15708g	0.008	0.5505	Ylip
YDR212W	essential	non_select	Ylipo	0.78	0.879		YDR212W	non_select	YALI0B15774g	0.0026	0.1752	Ylip
YDR228C	essential	non_select	Ylipo	0.265	0.402		YDR228C	non_select	YALI0C14476g	0.013	0.8248	Ylip
YDR232W	essential	non_select	Ylipo	0.574	0.689		YDR232W	non_select	YALI0C06083g	0.0049	0.3502	Ylip
YDR236C	essential	non_select	Ylipo	0.47	0.709		YDR236C	non_select	YALI0B01826g	0.0081	0.5528	Ylip
YDR238C	essential	non_select	Ylipo	0.498	0.684		YDR238C	non_select	YALI0F19074g	0.0068	0.4476	Ylip
YDR243C	essential	non_select	Ylipo	0.376	0.565		YDR243C	non_select	YALI0F28391g	0.0084	0.5962	Ylip
YDR246W	essential	non_select	Ylipo	0.275	0.463		YDR246W	non_select	YALI0B22396g	0.0065	0.5043	Ylip
YDR280W	essential	non_select	Ylipo	0.478	0.686		YDR280W	non_select	YALI0B08514g	0.0389	0.4821	Ylip
YDR292C	essential	non_select	Ylipo	0.417	0.557		YDR292C	non_select	YALI0F23375g	0.0082	0.5361	Ylip
YDR299W	essential	non_select	Ylipo	0.363	0.541		YDR299W	non_select	YALI0D11462g	0.008	0.5999	Ylip
YDR301W	essential	non_select	Ylipo	0.261	0.452		YDR301W	non_select	YALI0E03982g	0.0136	0.8577	Ylip
YDR308C	essential	non_select	Ylipo	0.452	0.667		YDR308C	non_select	YALI0E15037g	0.0131	0.5565	Ylip
YDR311W	essential	non_select	Ylipo	0.327	0.484		YDR311W	non_select	YALI0B12452g	0.0113	0.7365	Ylip
YDR320C-A	essential	non_select	Ylipo	0.408	0.62		YDR320C-A	non_select	YALI0C00715g	0.2638	0.7816	Ylip
YDR324C	essential	non_select	Ylipo	0.376	0.553		YDR324C	non_select	YALI0F08657g	0.0097	0.6144	Ylip
YDR325W	essential	non_select	Ylipo	0.288	0.482		YDR325W	non_select	YALI0F08679g	0.0123	0.8068	Ylip
YDR328C	essential	non_select	Ylipo	0.518	0.631		YDR328C	non_select	YALI0A10879g	0.0075	0.2937	Ylip
YDR331W	essential	non_select	Ylipo	0.639	0.75		YDR331W	non_select	YALI0F07733g	0.0043	0.2948	Ylip
YDR339C	essential	non_select	Ylipo	0.759	0.846		YDR339C	non_select	YALI0E23386g	0.0047	0.1553	Ylip
YDR361C	essential	non_select	Ylipo	0.29	0.488		YDR361C	non_select	YALI0D27324g	0.0127	0.8654	Ylip
YDR362C	essential	non_select	Ylipo	0.233	0.425		YDR362C	non_select	YALI0C18117g	0.0153	0.9592	Ylip
YDR365C	essential	non_select	Ylipo	0.458	0.624		YDR365C	non_select	YALI0C17083g	0.0062	0.5007	Ylip
YDR373W	essential	non_select	Ylipo	0.663	0.842		YDR373W	non_select	YALI0E15180g	0.0041	0.2608	Ylip
YDR376W	essential	non_select	Ylipo	0.37	0.542		YDR376W	non_select	YALI0B14839g	0.0098	0.6847	Ylip
YDR390C	essential	non_select	Ylipo	0.362	0.569		YDR390C	non_select	YALI0D06259g	0.0099	0.6412	Ylip
YDR394W	essential	non_select	Ylipo	0.849	0.943		YDR394W	non_select	YALI0D11770g	0.0021	0.1326	Ylip
YDR397C	essential	non_select	Ylipo	0.504	0.809		YDR397C	non_select	YALI0E16294g	0.0192	0.4308	Ylip
YDR404C	essential	non_select	Ylipo	0.569	0.772		YDR404C	non_select	YALI0D11627g	0.0055	0.3687	Ylip
YDR407C	essential	non_select	Ylipo	0.219	0.393		YDR407C	non_select	YALI0D15004g	0.0158	1.0064	Ylip
YDR412W	essential	non_select	Ylipo	0.368	0.564		YDR412W	non_select	YALI0C04345g	0.0145	0.6597	Ylip
YDR416W	essential	non_select	Ylipo	0.253	0.439		YDR416W	non_select	YALI0D00561g	0.052	0.8343	Ylip
YDR427W	essential	non_select	Ylipo	0.402	0.628		YDR427W	non_select	YALI0E07183g	0.0425	0.5861	Ylip
YDR429C	essential	non_select	Ylipo	0.362	0.559		YDR429C	non_select	YALI0E03828g	0.0094	0.6238	Ylip
YDR434W	essential	non_select	Ylipo	0.277	0.481		YDR434W	non_select	YALI0D12749g	0.0138	0.8492	Ylip
YDR437W	essential	non_select	Ylipo	0.263	0.504		YDR437W	non_select	YALI0E17721g	0.263	0.8582	Ylip
YDR449C	essential	non_select	Ylipo	0.344	0.561		YDR449C	non_select	YALI0F14377g	0.0091	0.6673	Ylip
YDR454C	essential	non_select	Ylipo	0.701	0.842		YDR454C	non_select	YALI0C16434g	0.003	0.2158	Ylip
YDR460W	essential	non_select	Ylipo	0.441	0.647		YDR460W	non_select	YALI0E01826g	0.0078	0.5298	Ylip
YDR468C	essential	non_select	Ylipo	0.311	0.496		YDR468C	non_select	YALI0B05786g	0.017	0.9931	Ylip
YDR472W	essential	non_select	Ylipo	0.281	0.444		YDR472W	non_select	YALI0B05720g	0.0105	0.6855	Ylip
YDR473C	essential	non_select	Ylipo	0.256	0.442		YDR473C	non_select	YALI0B05632g	0.0338	0.9764	Ylip
YDR478W	essential	non_select	Ylipo	0.236	0.379		YDR478W	non_select	YALI0D03355g	0.2373	1.239	Ylip
YDR487C	essential	non_select	Ylipo	0.56	0.725		YDR487C	non_select	YALI0B08965g	0.0051	0.3429	Ylip
YDR489W	essential	non_select	Ylipo	0.275	0.453		YDR489W	non_select	YALI0B17820g	0.0629	0.8764	Ylip
YDR498C	essential	select	Ylipo	0.215	0.405		YDR498C	select	YALI0C05302g	0.0157	0.9433	Ylip
YDR510W	essential	select	Ylipo	0.593	0.779		YDR510W	select	YALI0F06826g	0.0103	0.3251	Ylip
YDR527W	essential	non_select	Ylipo	0.288	0.425		YDR527W	non_select	YALI0E26807g	0.0113	0.7876	Ylip
YDR531W	essential	non_select	Ylipo	0.487	0.619		YDR531W	non_select	YALI0D25476g	0.01	0.3906	Ylip
YEL002C	essential	select	Ylipo	0.373	0.573		YEL002C	select	YALI0D06589g	0.0086	0.6071	Ylip
YEL019C	essential	non_select	Ylipo	0.223	0.37		YEL019C	non_select	YALI0A11517g	0.0573	0.9983	Ylip
YEL020W-A	essential	non_select	Ylipo	0.783	0.94		YEL020W-A	non_select	YALI0E05115g	0.0029	0.1662	Ylip
YEL026W	essential	select	Ylipo	0.865	0.937		YEL026W	select	YALI0F24497g	0.0026	0.0878	Ylip
YEL032W	essential	non_select	Ylipo	0.437	0.596		YEL032W	non_select	YALI0F21945g	0.011	0.4265	Ylip
YEL055C	essential	non_select	Ylipo	0.293	0.476		YEL055C	non_select	YALI0E00902g	0.0121	0.8057	Ylip
YER003C	essential	non_select	Ylipo	0.539	0.68		YER003C	non_select	YALI0B18348g	0.0057	0.4039	Ylip
YER006W	essential	non_select	Ylipo	0.522	0.729		YER006W	non_select	YALI0F21725g	0.0085	0.3984	Ylip
YER009W	essential	non_select	Ylipo	0.675	0.837		YER009W	non_select	YALI0C11605g	0.0042	0.228	Ylip
YER012W	essential	non_select	Ylipo	0.641	0.823		YER012W	non_select	YALI0B11374g	0.016	0.2652	Ylip
YER013W	essential	non_select	Ylipo	0.485	0.663		YER013W	non_select	YALI0B11352g	0.0064	0.4468	Ylip
YER018C	essential	non_select	Ylipo	0.239	0.434		YER018C	non_select	YALI0A15884g	0.3708	1.2413	Ylip
YER021W	essential	non_select	Ylipo	0.394	0.595		YER021W	non_select	YALI0F28413g	0.0096	0.6283	Ylip
YER022W	essential	non_select	Ylipo	0.259	0.452		YER022W	non_select	YALI0F28435g	0.0126	0.8438	Ylip
YER023W	essential	non_select	Ylipo	0.396	0.597		YER023W	non_select	YALI0B14399g	0.011	0.6636	Ylip
YER025W	essential	non_select	Ylipo	0.712	0.835		YER025W	non_select	YALI0A03839g	0.0032	0.2041	Ylip
YER036C	essential	non_select	Ylipo	0.795	0.889		YER036C	non_select	YALI0D22803g	0.0071	0.1408	Ylip
YER043C	essential	non_select	Ylipo	0.833	0.913		YER043C	non_select	YALI0F11759g	0.0015	0.1127	Ylip
YER048W-A	essential	non_select	Ylipo	0.467	0.64		YER048W-A	non_select	YALI0D12254g	0.0078	0.5669	Ylip
YER082C	essential	non_select	Ylipo	0.458	0.681		YER082C	non_select	YALI0F09856g	0.0068	0.4768	Ylip
YER093C	essential	non_select	Ylipo	0.282	0.46		YER093C	non_select	YALI0F01056g	0.0126	0.7908	Ylip
YER094C	essential	select	Ylipo	0.757	0.869		YER094C	select	YALI0F22341g	0.0033	0.2058	Ylip
YER112W	essential	non_select	Ylipo	0.35	0.51		YER112W	non_select	YALI0A19756g	0.0114	0.7788	Ylip
YER126C	essential	non_select	Ylipo	0.847	0.935		YER126C	non_select	YALI0E10461g	0.0013	0.103	Ylip
YER127W	essential	non_select	Ylipo	0.342	0.541		YER127W	non_select	YALI0E10439g	0.0114	0.7867	Ylip
YER136W	essential	non_select	Ylipo	0.703	0.863		YER136W	non_select	YALI0E33649g	0.0031	0.2057	Ylip
YER146W	essential	non_select	Ylipo	0.494	0.691		YER146W	non_select	YALI0B14058g	0.0066	0.4147	Ylip
YER148W	essential	select	Ylipo	0.822	0.854		YER148W	select	YALI0B23056g	0.0123	0.1311	Ylip
YER157W	essential	non_select	Ylipo	0.279	0.472		YER157W	non_select	YALI0F17666g	0.0125	0.8281	Ylip
YER165W	essential	non_select	Ylipo	0.516	0.682		YER165W	non_select	YALI0C00539g	0.0068	0.3463	Ylip
YER171W	essential	non_select	Ylipo	0.748	0.88		YER171W	non_select	YALI0F20746g	0.0048	0.1684	Ylip
YER172C	essential	non_select	Ylipo	0.399	0.599		YER172C	non_select	YALI0F20724g	0.0092	0.6024	Ylip
YFL002C	essential	non_select	Ylipo	0.411	0.602		YFL002C	non_select	YALI0F18238g	0.0076	0.48	Ylip
YFL008W	essential	non_select	Ylipo	0.344	0.569		YFL008W	non_select	YALI0E15620g	0.0111	0.7355	Ylip
YFL017C	essential	non_select	Ylipo	0.446	0.618		YFL017C	non_select	YALI0D20152g	0.0123	0.5043	Ylip
YFL022C	essential	non_select	Ylipo	0.627	0.759		YFL022C	non_select	YALI0D16643g	0.0118	0.2868	Ylip
YFL024C	essential	non_select	Ylipo	0.328	0.478		YFL024C	non_select	YALI0B12584g	0.01	0.7419	Ylip
YFL034C-B	essential	non_select	Ylipo	0.568	0.716		YFL034C-B	non_select	YALI0A17336g	0.009	0.3373	Ylip
YFL039C	essential	non_select	Ylipo	0.896	0.965		YFL039C	non_select	YALI0D08272g	0.0017	0.0586	Ylip
YFL045C	essential	non_select	Ylipo	0.736	0.844		YFL045C	non_select	YALI0D13112g	0.0024	0.2023	Ylip
YFR003C	essential	non_select	Ylipo	0.358	0.481		YFR003C	non_select	YALI0F23991g	0.1641	0.6416	Ylip
YFR004W	essential	select	Ylipo	0.688	0.817		YFR004W	select	YALI0F26411g	0.0031	0.2137	Ylip
YFR028C	essential	non_select	Ylipo	0.48	0.618		YFR028C	non_select	YALI0E16038g	0.006	0.4218	Ylip
YFR031C	essential	non_select	Ylipo	0.444	0.642		YFR031C	non_select	YALI0F24783g	0.0078	0.5349	Ylip
YFR037C	essential	non_select	Ylipo	0.36	0.572		YFR037C	non_select	YALI0F04334g	0.0095	0.5876	Ylip
YFR050C	essential	non_select	Ylipo	0.491	0.675		YFR050C	non_select	YALI0E32505g	0.0178	0.4284	Ylip
YFR051C	essential	non_select	Ylipo	0.368	0.555		YFR051C	non_select	YALI0E32542g	0.0086	0.5671	Ylip
YFR052W	essential	non_select	Ylipo	0.359	0.546		YFR052W	non_select	YALI0A18612g	0.0112	0.6821	Ylip
YGL001C	essential	non_select	Ylipo	0.475	0.673		YGL001C	non_select	YALI0C22165g	0.0073	0.4521	Ylip
YGL011C	essential	non_select	Ylipo	0.665	0.78		YGL011C	non_select	YALI0C06039g	0.0035	0.2196	Ylip
YGL018C	essential	non_select	Ylipo	0.297	0.545		YGL018C	non_select	YALI0D00220g	0.0125	0.7815	Ylip
YGL040C	essential	non_select	Ylipo	0.678	0.819		YGL040C	non_select	YALI0F20790g	0.0039	0.2497	Ylip
YGL047W	essential	non_select	Ylipo	0.294	0.463		YGL047W	non_select	YALI0E33275g	0.0118	0.7269	Ylip
YGL048C	essential	non_select	Ylipo	0.816	0.905		YGL048C	non_select	YALI0D17204g	0.0058	0.1362	Ylip
YGL055W	essential	non_select	Ylipo	0.491	0.663		YGL055W	non_select	YALI0C05951g	0.0141	0.3935	Ylip
YGL061C	essential	non_select	Ylipo	0.192	0.458		YGL061C	non_select	YALI0C18975g	0.0177	1.1324	Ylip
YGL065C	essential	select	Ylipo	0.424	0.576		YGL065C	select	YALI0E31797g	0.0077	0.5132	Ylip
YGL068W	essential	non_select	Ylipo	0.521	0.665		YGL068W	non_select	YALI0F17556g	0.0056	0.3201	Ylip
YGL091C	essential	non_select	Ylipo	0.694	0.852		YGL091C	non_select	YALI0E02354g	0.004	0.2685	Ylip
YGL093W	essential	select	Ylipo	0.199	0.369		YGL093W	select	YALI0D21560g	0.0151	1.0253	Ylip
YGL097W	essential	non_select	Ylipo	0.401	0.575		YGL097W	non_select	YALI0A13299g	0.0086	0.5578	Ylip
YGL098W	essential	select	Ylipo	0.225	0.424		YGL098W	select	YALI0C21626g	0.016	1.0513	Ylip
YGL099W	essential	non_select	Ylipo	0.494	0.619		YGL099W	non_select	YALI0C21956g	0.0057	0.384	Ylip
YGL111W	essential	non_select	Ylipo	0.255	0.427		YGL111W	non_select	YALI0B16654g	0.0148	0.9096	Ylip
YGL112C	essential	non_select	Ylipo	0.45	0.623		YGL112C	non_select	YALI0C05346g	0.007	0.4579	Ylip
YGL113W	essential	select	Ylipo	0.214	0.364		YGL113W	select	YALI0C09614g	0.0173	1.1894	Ylip
YGL116W	essential	select	Ylipo	0.394	0.561		YGL116W	select	YALI0C03377g	0.0494	0.6625	Ylip
YGL120C	essential	select	Ylipo	0.737	0.849		YGL120C	select	YALI0B15642g	0.007	0.1789	Ylip
YGL122C	essential	non_select	Ylipo	0.249	0.418		YGL122C	non_select	YALI0E13794g	0.0117	0.812	Ylip
YGL123W	essential	select	Ylipo	0.741	0.841		YGL123W	select	YALI0E14465g	0.0043	0.1756	Ylip
YGL130W	essential	non_select	Ylipo	0.372	0.505		YGL130W	non_select	YALI0E02904g	0.0087	0.5801	Ylip
YGL137W	essential	select	Ylipo	0.499	0.687		YGL137W	select	YALI0C21802g	0.0065	0.4355	Ylip
YGL142C	essential	select	Ylipo	0.33	0.51		YGL142C	select	YALI0D04202g	0.0307	0.633	Ylip
YGL145W	essential	select	Ylipo	0.192	0.377		YGL145W	select	YALI0C15334g	0.2109	1.1961	Ylip
YGL150C	essential	non_select	Ylipo	0.522	0.664		YGL150C	non_select	YALI0E09012g	0.0226	0.5617	Ylip
YGL155W	essential	non_select	Ylipo	0.324	0.449		YGL155W	non_select	YALI0E09276g	0.0104	0.7277	Ylip
YGL169W	essential	non_select	Ylipo	0.535	0.655		YGL169W	non_select	YALI0E09449g	0.0059	0.3747	Ylip
YGL171W	essential	non_select	Ylipo	0.496	0.704		YGL171W	non_select	YALI0B21538g	0.0183	0.4216	Ylip
YGL201C	essential	non_select	Ylipo	0.499	0.639		YGL201C	non_select	YALI0B16544g	0.0131	0.3841	Ylip
YGL207W	essential	select	Ylipo	0.459	0.641		YGL207W	select	YALI0D14652g	0.0068	0.4732	Ylip
YGL233W	essential	non_select	Ylipo	0.246	0.441		YGL233W	non_select	YALI0F12969g	0.0146	0.9441	Ylip
YGL238W	essential	non_select	Ylipo	0.458	0.667		YGL238W	non_select	YALI0E07139g	0.0075	0.4835	Ylip
YGL245W	essential	non_select	Ylipo	0.618	0.766		YGL245W	non_select	YALI0E28468g	0.0055	0.2789	Ylip
YGR002C	essential	non_select	Ylipo	0.289	0.46		YGR002C	non_select	YALI0D09911g	0.0091	0.6223	Ylip
YGR005C	essential	non_select	Ylipo	0.349	0.531		YGR005C	non_select	YALI0F15785g	0.0097	0.6728	Ylip
YGR013W	essential	non_select	Ylipo	0.229	0.357		YGR013W	non_select	YALI0D00539g	0.0161	1.1021	Ylip
YGR024C	essential	non_select	Ylipo	0.448	0.623		YGR024C	non_select	YALI0E09823g	0.038	0.4211	Ylip
YGR029W	essential	non_select	Ylipo	0.469	0.663		YGR029W	non_select	YALI0D25894g	0.0189	0.4871	Ylip
YGR046W	essential	non_select	Ylipo	0.337	0.465		YGR046W	non_select	YALI0C12276g	0.0277	0.6149	Ylip
YGR047C	essential	non_select	Ylipo	0.286	0.472		YGR047C	non_select	YALI0B00528g	0.0124	0.84	Ylip
YGR048W	essential	non_select	Ylipo	0.503	0.648		YGR048W	non_select	YALI0E26235g	0.0065	0.4419	Ylip
YGR060W	essential	non_select	Ylipo	0.579	0.754		YGR060W	non_select	YALI0F11297g	0.0172	0.3209	Ylip
YGR074W	essential	non_select	Ylipo	0.408	0.484		YGR074W	non_select	YALI0A04961g	0.0072	0.4783	Ylip
YGR075C	essential	non_select	Ylipo	0.23	0.396		YGR075C	non_select	YALI0E13299g	0.0182	1.134	Ylip
YGR082W	essential	non_select	Ylipo	0.342	0.559		YGR082W	non_select	YALI0A07084g	0.0277	0.7381	Ylip
YGR083C	essential	non_select	Ylipo	0.333	0.458		YGR083C	non_select	YALI0E00198g	0.008	0.5028	Ylip
YGR090W	essential	non_select	Ylipo	0.315	0.501		YGR090W	non_select	YALI0E31625g	0.0112	0.736	Ylip
YGR091W	essential	non_select	Ylipo	0.313	0.522		YGR091W	non_select	YALI0B13706g	0.0122	0.7806	Ylip
YGR095C	essential	non_select	Ylipo	0.386	0.633		YGR095C	non_select	YALI0F20240g	0.0102	0.6052	Ylip
YGR098C	essential	non_select	Ylipo	0.236	0.387		YGR098C	non_select	YALI0C08960g	0.0161	1.0731	Ylip
YGR099W	essential	non_select	Ylipo	0.212	0.388		YGR099W	non_select	YALI0D22979g	0.0423	1.0305	Ylip
YGR103W	essential	non_select	Ylipo	0.563	0.735		YGR103W	non_select	YALI0B23342g	0.0058	0.3178	Ylip
YGR113W	essential	non_select	Ylipo	0.257	0.422		YGR113W	non_select	YALI0F05236g	0.0127	0.8333	Ylip
YGR116W	essential	non_select	Ylipo	0.329	0.539		YGR116W	non_select	YALI0B01224g	0.0102	0.7019	Ylip
YGR119C	essential	non_select	Ylipo	0.337	0.485		YGR119C	non_select	YALI0A20702g	0.0099	0.7043	Ylip
YGR120C	essential	non_select	Ylipo	0.211	0.388		YGR120C	non_select	YALI0A20592g	0.3837	10.4105	Ylip
YGR145W	essential	non_select	Ylipo	0.514	0.685		YGR145W	non_select	YALI0A21197g	0.0087	0.3863	Ylip
YGR147C	essential	select	Ylipo	0.315	0.514		YGR147C	select	YALI0F15257g	0.029	0.7332	Ylip
YGR158C	essential	non_select	Ylipo	0.248	0.424		YGR158C	non_select	YALI0E06039g	0.0124	0.7844	Ylip
YGR172C	essential	non_select	Ylipo	0.476	0.644		YGR172C	non_select	YALI0D04829g	0.0084	0.5018	Ylip
YGR175C	essential	non_select	Ylipo	0.443	0.626		YGR175C	non_select	YALI0E15730g	0.0125	0.5194	Ylip
YGR185C	essential	non_select	Ylipo	0.68	0.804		YGR185C	non_select	YALI0C15224g	0.0032	0.2215	Ylip
YGR186W	essential	non_select	Ylipo	0.296	0.443		YGR186W	non_select	YALI0F12815g	0.0085	0.5988	Ylip
YGR195W	essential	non_select	Ylipo	0.46	0.695		YGR195W	non_select	YALI0D06776g	0.0069	0.4951	Ylip
YGR198W	essential	non_select	Ylipo	0.196	0.371		YGR198W	non_select	YALI0A21076g	0.0175	1.1105	Ylip
YGR211W	essential	non_select	Ylipo	0.558	0.741		YGR211W	non_select	YALI0F22803g	0.0048	0.3473	Ylip
YGR216C	essential	non_select	Ylipo	0.313	0.492		YGR216C	non_select	YALI0E10021g	0.0118	0.7243	Ylip
YGR218W	essential	non_select	Ylipo	0.584	0.745		YGR218W	non_select	YALI0F10098g	0.005	0.3366	Ylip
YGR245C	essential	non_select	Ylipo	0.54	0.702		YGR245C	non_select	YALI0E02618g	0.0045	0.3161	Ylip
YGR246C	essential	non_select	Ylipo	0.384	0.548		YGR246C	non_select	YALI0E24035g	0.0141	0.502	Ylip
YGR253C	essential	non_select	Ylipo	0.776	0.88		YGR253C	non_select	YALI0E02794g	0.0026	0.1719	Ylip
YGR264C	essential	non_select	Ylipo	0.601	0.734		YGR264C	non_select	YALI0F29843g	0.0055	0.3098	Ylip
YGR267C	essential	non_select	Ylipo	0.763	0.888		YGR267C	non_select	YALI0A10310g	0.0027	0.1793	Ylip
YGR274C	essential	non_select	Ylipo	0.368	0.532		YGR274C	non_select	YALI0F32153g	0.0205	0.5903	Ylip
YGR277C	essential	non_select	Ylipo	0.291	0.456		YGR277C	non_select	YALI0D19426g	0.0104	0.6926	Ylip
YGR278W	essential	non_select	Ylipo	0.28	0.474		YGR278W	non_select	YALI0D20790g	0.0207	0.7679	Ylip
YHL015W	essential	select	Ylipo	0.641	0.803		YHL015W	select	YALI0E20581g	0.0068	0.2727	Ylip
YHR007C	essential	select	Ylipo	0.617	0.743		YHR007C	select	YALI0B05126g	0.0044	0.3039	Ylip
YHR019C	essential	non_select	Ylipo	0.667	0.806		YHR019C	non_select	YALI0E05005g	0.0034	0.2415	Ylip
YHR020W	essential	non_select	Ylipo	0.664	0.802		YHR020W	non_select	YALI0E05027g	0.0039	0.2612	Ylip
YHR024C	essential	non_select	Ylipo	0.528	0.704		YHR024C	non_select	YALI0F13409g	0.0224	0.4003	Ylip
YHR040W	essential	non_select	Ylipo	0.264	0.403		YHR040W	non_select	YALI0E11363g	0.011	0.895	Ylip
YHR042W	essential	non_select	Ylipo	0.422	0.596		YHR042W	non_select	YALI0D04422g	0.0269	0.5218	Ylip
YHR058C	essential	non_select	Ylipo	0.364	0.508		YHR058C	non_select	YALI0E32373g	0.0085	0.6121	Ylip
YHR062C	essential	non_select	Ylipo	0.349	0.557		YHR062C	non_select	YALI0E26587g	0.0947	0.7624	Ylip
YHR068W	essential	non_select	Ylipo	0.697	0.795		YHR068W	non_select	YALI0B00726g	0.0026	0.1724	Ylip
YHR069C	essential	non_select	Ylipo	0.529	0.695		YHR069C	non_select	YALI0D05511g	0.0058	0.3682	Ylip
YHR070W	essential	non_select	Ylipo	0.427	0.584		YHR070W	non_select	YALI0D05489g	0.007	0.5281	Ylip
YHR072W	essential	non_select	Ylipo	0.522	0.677		YHR072W	non_select	YALI0F04378g	0.0063	0.4303	Ylip
YHR072W-A	essential	non_select	Ylipo	0.879	0.914		YHR072W-A	non_select	YALI0C00693g	0.0048	0.1399	Ylip
YHR074W	essential	select	Ylipo	0.721	0.843		YHR074W	select	YALI0A20108g	0.0031	0.2065	Ylip
YHR085W	essential	non_select	Ylipo	0.287	0.432		YHR085W	non_select	YALI0A10252g	0.0516	0.7635	Ylip
YHR088W	essential	non_select	Ylipo	0.634	0.803		YHR088W	non_select	YALI0F21483g	0.0045	0.2902	Ylip
YHR118C	essential	non_select	Ylipo	0.188	0.356		YHR118C	non_select	YALI0F31647g	0.0143	0.9696	Ylip
YHR122W	essential	non_select	Ylipo	0.56	0.694		YHR122W	non_select	YALI0B14707g	0.0035	0.233	Ylip
YHR143W-A	essential	select	Ylipo	0.486	0.662		YHR143W-A	select	YALI0C20075g	0.0079	0.5117	Ylip
YHR148W	essential	non_select	Ylipo	0.652	0.818		YHR148W	non_select	YALI0F17380g	0.0126	0.2509	Ylip
YHR164C	essential	non_select	Ylipo	0.324	0.494		YHR164C	non_select	YALI0E33377g	0.0112	0.7625	Ylip
YHR166C	essential	select	Ylipo	0.399	0.563		YHR166C	select	YALI0C10692g	0.0076	0.5194	Ylip
YHR170W	essential	non_select	Ylipo	0.621	0.79		YHR170W	non_select	YALI0F08151g	0.0041	0.2774	Ylip
YHR172W	essential	non_select	Ylipo	0.234	0.406		YHR172W	non_select	YALI0E02816g	0.0168	0.957	Ylip
YHR186C	essential	non_select	Ylipo	0.406	0.555		YHR186C	non_select	YALI0E06919g	0.0069	0.4534	Ylip
YHR188C	essential	non_select	Ylipo	0.408	0.587		YHR188C	non_select	YALI0B20746g	0.0093	0.5922	Ylip
YHR197W	essential	non_select	Ylipo	0.195	0.371		YHR197W	non_select	YALI0F20350g	0.0185	1.1443	Ylip
YIL004C	essential	non_select	Ylipo	0.363	0.503		YIL004C	non_select	YALI0F25223g	0.0541	0.7115	Ylip
YIL019W	essential	non_select	Ylipo	0.31	0.488		YIL019W	non_select	YALI0F05170g	0.0215	0.829	Ylip
YIL021W	essential	non_select	Ylipo	0.537	0.697		YIL021W	non_select	YALI0F05566g	0.0062	0.4186	Ylip
YIL022W	essential	non_select	Ylipo	0.486	0.679		YIL022W	non_select	YALI0D21142g	0.0063	0.4469	Ylip
YIL026C	essential	non_select	Ylipo	0.24	0.4		YIL026C	non_select	YALI0F19382g	0.0158	1.0185	Ylip
YIL031W	essential	non_select	Ylipo	0.196	0.356		YIL031W	non_select	YALI0D21120g	0.0177	1.2288	Ylip
YIL046W	essential	non_select	Ylipo	0.395	0.541		YIL046W	non_select	YALI0B09977g	0.0067	0.5165	Ylip
YIL048W	essential	non_select	Ylipo	0.658	0.796		YIL048W	non_select	YALI0F01122g	0.0042	0.2775	Ylip
YIL062C	essential	non_select	Ylipo	0.406	0.619		YIL062C	non_select	YALI0E10857g	0.0388	0.6291	Ylip
YIL063C	essential	non_select	Ylipo	0.322	0.457		YIL063C	non_select	YALI0E10901g	0.011	0.7379	Ylip
YIL068C	essential	non_select	Ylipo	0.293	0.507		YIL068C	non_select	YALI0D08492g	0.0117	0.7881	Ylip
YIL075C	essential	non_select	Ylipo	0.515	0.7		YIL075C	non_select	YALI0F09834g	0.0065	0.41	Ylip
YIL078W	essential	select	Ylipo	0.681	0.805		YIL078W	select	YALI0F11231g	0.003	0.2215	Ylip
YIL083C	essential	non_select	Ylipo	0.539	0.669		YIL083C	non_select	YALI0C06996g	0.0148	0.3651	Ylip
YIL091C	essential	non_select	Ylipo	0.346	0.563		YIL091C	non_select	YALI0D03960g	0.0392	0.7151	Ylip
YIL104C	essential	non_select	Ylipo	0.258	0.404		YIL104C	non_select	YALI0F22077g	0.0112	0.7289	Ylip
YIL106W	essential	non_select	Ylipo	0.392	0.513		YIL106W	non_select	YALI0D08580g	0.0232	0.379	Ylip
YIL118W	essential	non_select	Ylipo	0.674	0.739		YIL118W	non_select	YALI0F17270g	0.0282	0.2082	Ylip
YIL129C	essential	non_select	Ylipo	0.356	0.545		YIL129C	non_select	YALI0D24035g	0.0097	0.6228	Ylip
YIL142W	essential	non_select	Ylipo	0.766	0.876		YIL142W	non_select	YALI0F11473g	0.003	0.1969	Ylip
YIL143C	essential	non_select	Ylipo	0.716	0.813		YIL143C	non_select	YALI0B11726g	0.0075	0.1824	Ylip
YIL144W	essential	non_select	Ylipo	0.26	0.472		YIL144W	non_select	YALI0B11814g	0.015	1.0002	Ylip
YIL150C	essential	non_select	Ylipo	0.195	0.395		YIL150C	non_select	YALI0D08888g	0.018	1.2181	Ylip
YIR006C	essential	non_select	Ylipo	0.307	0.417		YIR006C	non_select	YALI0D15304g	0.0224	0.7799	Ylip
YIR008C	essential	non_select	Ylipo	0.447	0.615		YIR008C	non_select	YALI0B11396g	0.0272	0.5132	Ylip
YIR010W	essential	non_select	Ylipo	0.176	0.333		YIR010W	non_select	YALI0E03498g	0.2444	1.2616	Ylip
YIR011C	essential	non_select	Ylipo	0.245	0.448		YIR011C	non_select	YALI0A12023g	0.1321	1.0226	Ylip
YIR012W	essential	non_select	Ylipo	0.387	0.544		YIR012W	non_select	YALI0C01738g	0.0092	0.6432	Ylip
YIR015W	essential	non_select	Ylipo	0.32	0.49		YIR015W	non_select	YALI0B14311g	0.0639	0.8419	Ylip
YIR022W	essential	non_select	Ylipo	0.566	0.747		YIR022W	non_select	YALI0D02849g	0.0052	0.356	Ylip
YJL001W	essential	non_select	Ylipo	0.776	0.888		YJL001W	non_select	YALI0F14861g	0.0103	0.1585	Ylip
YJL002C	essential	non_select	Ylipo	0.318	0.5		YJL002C	non_select	YALI0F14795g	0.0263	0.8624	Ylip
YJL005W	essential	non_select	Ylipo	0.316	0.48		YJL005W	non_select	YALI0B18759g	0.0105	0.7048	Ylip
YJL010C	essential	select	Ylipo	0.182	0.347		YJL010C	select	YALI0D11220g	0.0203	1.2277	Ylip
YJL011C	essential	non_select	Ylipo	0.312	0.497		YJL011C	non_select	YALI0D20592g	0.013	0.8027	Ylip
YJL012C	essential	non_select	Ylipo	0.606	0.722		YJL012C	non_select	YALI0C10945g	0.0075	0.3205	Ylip
YJL014W	essential	non_select	Ylipo	0.737	0.863		YJL014W	non_select	YALI0D20570g	0.0033	0.2065	Ylip
YJL025W	essential	non_select	Ylipo	0.213	0.369		YJL025W	non_select	YALI0B23210g	0.0148	0.9996	Ylip
YJL031C	essential	non_select	Ylipo	0.326	0.547		YJL031C	non_select	YALI0E13662g	0.01	0.7031	Ylip
YJL033W	essential	non_select	Ylipo	0.535	0.712		YJL033W	non_select	YALI0A20328g	0.0076	0.3779	Ylip
YJL035C	essential	non_select	Ylipo	0.415	0.593		YJL035C	non_select	YALI0E13728g	0.0077	0.5155	Ylip
YJL039C	essential	non_select	Ylipo	0.259	0.456		YJL039C	non_select	YALI0B02750g	0.014	0.8762	Ylip
YJL054W	essential	non_select	Ylipo	0.33	0.459		YJL054W	non_select	YALI0D24343g	0.0092	0.623	Ylip
YJL069C	essential	non_select	Ylipo	0.376	0.544		YJL069C	non_select	YALI0F31471g	0.0236	0.589	Ylip
YJL072C	essential	non_select	Ylipo	0.345	0.545		YJL072C	non_select	YALI0E15884g	0.0195	0.6033	Ylip
YJL074C	essential	non_select	Ylipo	0.364	0.569		YJL074C	non_select	YALI0A00616g	0.0102	0.7022	Ylip
YJL085W	essential	select	Ylipo	0.292	0.476		YJL085W	select	YALI0C11946g	0.0392	0.8581	Ylip
YJL090C	essential	non_select	Ylipo	0.204	0.348		YJL090C	non_select	YALI0E21978g	0.0146	0.9703	Ylip
YJL091C	essential	non_select	Ylipo	0.415	0.585		YJL091C	non_select	YALI0C23793g	0.0084	0.5655	Ylip
YJL104W	essential	non_select	Ylipo	0.443	0.626		YJL104W	non_select	YALI0F03047g	0.0549	0.5048	Ylip
YJL109C	essential	non_select	Ylipo	0.277	0.474		YJL109C	non_select	YALI0E29506g	0.0144	0.8819	Ylip
YJL111W	essential	non_select	Ylipo	0.699	0.836		YJL111W	non_select	YALI0C20999g	0.0037	0.2279	Ylip
YJL125C	essential	non_select	Ylipo	0.492	0.659		YJL125C	non_select	YALI0F22737g	0.0065	0.4372	Ylip
YJL143W	essential	non_select	Ylipo	0.712	0.829		YJL143W	non_select	YALI0E15136g	0.0084	0.2347	Ylip
YJL194W	essential	non_select	Ylipo	0.238	0.393		YJL194W	non_select	YALI0C00671g	0.013	0.795	Ylip
[truncated: 1,186 more rows]

## Sheet: Table S3
Supplementary Table 3: Ortholog compatibility tests using orthologous genes driven by their original promoters, the S. cerevisiae promoters or the Tet-Off promoter. The coding regions of 36 orthologous genes from Y. lipolytica and S. pombe were fused with either their original promoters or the Tet-Off promoter and tested for their ability to complement the S. cerevisiae mutants. All the orthologs…
	Ylip-ortholog		Spom-ortholog
Gene name	Tet promoter	Ylip-promoter	Tet promoter	Spom-promoter
ALA1	O	X	O	X
DML1	O	X	O	O
ERG11	O	X	O	X
ESA1	O	O	O	X
GPI10	O	O	O	O
ILS1	O	O	O	X
ILV5	O	O	O	O
KAP95	O	X	O	X
KRS1	O	X	O	X
NAT2	O	O	O	O
NOP1	O	X	O	X
NOP9	O	X	O	X
PGI1	O	X	O	O
PRP43	O	X	O	X
RTS2	O	O	O	X
SPC105	O	O	O	O
THS1	O	O	O	O
TSR4	O	O	O	X
	Ncas-ortholog
Gene name	Tet promoter	Scer-promoter
APC1	X	X
APC2	X	X
APC4	X	X
APC5	X	X
CDC13	X	X
SEC20	X	X
SPP382	X	X
TAF8	X	X

## Sheet: Table S4
Supplementary Table 4: Growth rates in rich medium of the cells carrying a Tet-Scer copy or orthologs of essential genes.
	relative growth rate (normalized to JYL1821)							relative growth rate (normalized to Tet-Scer strains)					p value of two-tailed Dunnett’s test (compared to Tet-Scer strains), p values smaller than 0.05 are labeled in red.
Gene	Scer	Ncas	Klac	Ylip	Spom		Gene	Ncas	Klac	Ylip	Spom		Ncas	Klac	Ylip	Spom
ALA1	0.75046	0.66233	0.68396	0.60484	0.657272		ALA1	0.882566	0.911388	0.805959	0.875826		0.440539	0.708046	0.269347	0.44095
ALG2	0.974947	0.971572	0.962789	0.976527	0.986868		ALG2	0.996538	0.987529	1.00162	1.01223		0.130593	0.0536376	0.854332	0.0961964
CBF5	1.09422		1.10653	1.16771	1.11051		CBF5		1.01124	1.06716	1.01488			0.850942	0.357193	0.671697
CDC15	1.00875	0.948627	0.913015				CDC15	0.940398	0.905095				0.00479394	0.00103021
CDC28	0.946279	0.958438	0.926931	0.935199	0.935125		CDC28	1.01285	0.979554	0.988292	0.988213		0.871306	0.038391	0.0286111	0.0437189
CDC3	0.990549	1.0109	0.862184				CDC3	1.02055	0.87041				0.572952	0.391388
CDC42	0.899375	0.91206	0.924603	0.931507	0.925032		CDC42	1.0141	1.02805	1.03573	1.02853		0.0973908	0.028945	0.00821946	0.007557
CDC60	0.903554	0.888245	0.932844		0.930062		CDC60	0.983056	1.03242		1.02934		0.104093	0.0736562		0.00740159
COF1	0.925081	0.908177	0.926757		0.918934		COF1	0.981727	1.00181		0.993355		0.1725	0.909376		0.503122
DML1	0.956868	0.985213	0.946415	0.982528	0.971002		DML1	1.02962	0.989077	1.02682	1.01477		0.278485	0.589257	0.298214	0.1736
ERG11	0.930295	0.907034	0.904208	0.894538	0.776332		ERG11	0.974996	0.971959	0.961565	0.834501		0.0141963	0.000974913	0.0928997	0.021227
ESA1	0.956394	0.994653	0.95553	1.07881	0.975206		ESA1	1.04	0.999096	1.128	1.01967		0.257957	0.779226	0.00852275	0.724649
EXO70	0.763231	0.893342	0.90033	0.527739			EXO70	1.17047	1.17963	0.691454			0.180781	0.174934	0.0113778
FAD1	0.969016	0.962963	0.95656	0.970031	0.974912		FAD1	0.993753	0.987145	1.00105	1.00608		0.356592	0.670171	0.895593	0.360697
FBA1	0.971368	1.00636	0.864602	0.777813	0.896818		FBA1	1.03603	0.890087	0.80074	0.923253		0.346278	0.181385	0.0858275	0.0197869
GLN1	0.677551	0.664021	0.722829		0.479968		GLN1	0.980031	1.06683		0.708386		0.855249	0.619688		0.0109803
GPI10	1.07244	0.867976	1.00086	0.825633	0.983963		GPI10	0.809344	0.93325	0.769861	0.917496		0.408065	0.686472	0.203698	0.613862
HSP10	0.99383	0.965974	0.96866	0.973397	0.941948		HSP10	0.971972	0.974674	0.97944	0.947796		0.0072225	0.119089	0.0176805	0.151944
ILS1	0.962487	0.913575	0.915529	0.945299	0.953991		ILS1	0.949182	0.951211	0.982142	0.991173		0.145442	0.10014	0.451081	0.661904
ILV3	0.960034	0.922306	0.881804	0.88519	0.871874		ILV3	0.960701	0.918513	0.922041	0.908171		0.542835	0.297425	0.285214	0.220439
ILV5	0.987147	0.973971	0.992361	0.155114	0.808338		ILV5	0.986652	1.00528	0.157133	0.818863		0.0589654	0.611598	2.7599e-06	0.000512146
IPL1	0.814475	1.0093					IPL1	1.2392					0.00588558
KAP95	1.07517	1.10751	1.10893	0.997866	1.01368		KAP95	1.03008	1.0314	0.928103	0.942811		0.126021	0.0834958	0.0820359	0.124741
KRS1	1.15188	1.08229	1.11777	0.926358	1.16813		KRS1	0.939586	0.970391	0.804215	1.01411		0.167732	0.401191	0.00381092	0.729492
LAS1	0.977365	1.00199	0.990601				LAS1	1.02519	1.01354				0.00440612	0.189951
MAK11	1.00631	1.01138	1.00398	0.939831			MAK11	1.00503	0.997684	0.933935			0.519031	0.714379	0.00116488
MRS6	0.842986	0.923241	0.844026	0.59644			MRS6	1.0952	1.00123	0.707532			0.00398529	0.935126	0.000769845
NAT2	0.971332	0.973573	0.00678768	0.984226	0.984679		NAT2	1.00231	0.00698802	1.01328	1.01374		0.767855	1.24078e-06	0.267829	0.127239
NOP1	0.968532	0.968896	0.719578	0.825825	0.964268		NOP1	1.00038	0.742957	0.852656	0.995597		0.941952	0.000161804	5.82663e-06	0.520704
NOP9	1.01329	1.0483	1.08342	0.98106	1.06665		NOP9	1.03455	1.06921	0.968192	1.05266		0.49903	0.0661561	0.350716	0.117923
NUP145	0.904585	0.838058					NUP145	0.926455					0.755676
PGI1	0.962432	0.959856	0.948827	0.889437	0.958949		PGI1	0.997324	0.985864	0.924156	0.996381		0.966314	0.663912	0.0760951	0.910526
PGK1	0.992461	1.00326	0.986786	0.968581	0.972715		PGK1	1.01088	0.994281	0.975939	0.980104		0.586524	0.769983	0.293534	0.338151
PRP4	1.02019	0.523005	0.884394				PRP4	0.512655	0.866892				2.54685e-05	0.00160187
PUP3	0.964989	0.964689	0.943615	0.955352	0.944834		PUP3	0.999689	0.97785	0.990013	0.979114		0.921326	0.0011946	0.0239329	0.000429544
QNS1	1.00313	0.992799	0.99111	1.00706	0.969989		QNS1	0.989703	0.988019	1.00392	0.966963		0.640177	0.71003	0.820554	0.125434
RLI1	0.961959	0.962003	1.00535	0.90978	0.716068		RLI1	1.00005	1.04511	0.945758	0.744386		0.999537	0.58455	0.438524	0.0100597
RPB11	0.886224	0.857719	0.898997		0.813544		RPB11	0.967836	1.01441		0.917989		0.629435	0.850252		0.26864
RPC10	0.980209	0.974791	0.959109	0.918994	0.937477		RPC10	0.994472	0.978474	0.93755	0.956406		0.504839	0.0429501	0.00057546	0.00279914
RPN11	0.927308	0.969488	0.987376	0.977769	0.968789		RPN11	1.04549	1.06478	1.05442	1.04473		0.00348404	0.000333795	0.00226623	0.000890249
RPO21	0.502834	0.847276	0.048726				RPO21	1.685	0.0969027				0.00114498	2.76965e-05
RPS13	0.789997	0.828969	0.677064	0.159845	0.609596		RPS13	1.0994	0.878428	0.216865	0.883991		0.40731	0.0296059	3.08018e-06	0.136603
RPS2	0.819885	0.906594	0.812601	0.19748			RPS2	1.10576	0.991116	0.240863			0.15148	0.755693	1.74465e-05
RPS20	0.791865	0.727894	0.864881	0.791796	0.756602		RPS20	0.919215	1.09221	0.999913	0.955469		0.479353	0.196592	0.998896	0.456925
RPT1	0.983386	0.987771	0.982461	0.981053	0.976366		RPT1	1.00446	0.999059	0.997627	0.992862		0.231863	0.836009	0.79808	0.0952201
RPT2	0.935808	0.924564	0.959329	0.97938	0.869383		RPT2	0.987986	1.02514	1.04656	0.929019		0.0436382	0.019331	0.000631286	0.00121083
RRN3	0.948069	0.964998					RRN3	1.01786					0.331124
RRP42	1.01253	1.00397	1.00699	0.0758126	0.749796		RRP42	0.991544	0.994521	0.0748741	0.740514		0.304381	0.279914	2.11235e-05	2.532e-05
RTS2	1.07869	1.13752	1.17729	0.80701	0.729137		RTS2	1.05454	1.0914	0.748136	0.675945		0.549975	0.257585	0.0733714	0.0040476
SCM3	0.957757	0.803507	0.853805				SCM3	0.838946	0.891463				0.0816592	0.11003
SEC27	1.01231	0.994526	1.06455				SEC27	0.982437	1.05161				0.763358	0.628899
SLD3	0.816334	0.834211	0.0139011				SLD3	1.0219	0.0170287				0.360903	6.98718e-07
SMT3	0.88216	0.89314	0.901182	0.659888	0.678927		SMT3	1.01245	1.02156	0.748037	0.769619		0.478575	0.309449	0.000319151	0.00323337
SNU13	0.892566	0.887729	0.892864	0.938088	0.991536		SNU13	0.994581	1.00033	1.051	1.11088		0.753924	0.985038	0.272304	0.105807
SPT15	0.96853	0.830558	0.923867	0.967791			SPT15	0.857544	0.953886	0.999237			1.53221e-05	0.00341974	0.951879
SPT16	0.944244	0.951245	0.8791	0.496424			SPT16	1.00741	0.931009	0.525737			0.10518	0.0475061	1.92547e-06
SUI1	0.990419	0.965438	1.00143	0.984912	0.997485		SUI1	0.974778	1.01112	0.994439	1.00713		0.00689482	0.278119	0.389687	0.375612
SWP1	0.962015	0.880169					SWP1	0.914923					0.178534
THS1	0.819656	0.894155	0.903611	0.722478	0.893168		THS1	1.09089	1.10243	0.881441	1.08969		0.0142025	0.00917424	0.00518817	0.0390972
TPI1	0.963714	0.963826	0.977017	0.956598	0.978448		TPI1	1.00012	1.0138	0.992616	1.01529		0.989281	0.227867	0.479758	0.124123
TSR4	1.02496	1.0208	0.826596	0.0156943	1.0321		TSR4	0.995941	0.806467	0.0153122	1.00697		0.693003	3.03367e-05	3.91273e-06	0.571121
URB2	1.00485	0.67141	0.874776				URB2	0.668168	0.870552				4.52274e-05	0.000148423
USE1	1.00098	0.991398	0.967263				USE1	0.990428	0.966316				0.642925	0.160946
WBP1	0.978986	0.943822					WBP1	0.964081					0.551241
YRB1	0.843819	0.788545	0.880782		0.872032		YRB1	0.934496	1.04381		1.03343		0.0177333	0.0804932		0.0989843

## Sheet: Table S5
Supplementary Table 5: Nonsynonymous substitution rates (Ka) of tested orthologs calculated from all species pairs.
Type	Scer gene name	Scer gene number	Ncas gene number	Klac gene number	Ylip gene number	Spom gene number	Scer-Ncas_Ka	Scer-Klac_Ka	Scer-Ylip_Ka	Scer-Spom_Ka	Ncas-Klac_Ka	Ncas-Ylip_Ka	Ncas-Spom_Ka	Klac-Ylip_Ka	Klac-Spom_Ka	Ylip-Spom_Ka
Gradual	CDC27	YBL084C	NCAS0E02490	KLLA0E20857g	YALI0A19712g	SPAC17C9.01c	0.419139	0.562788	0.671724	0.681737	0.525014	0.68746	0.677246	0.679527	0.702797	0.605807
Static	ILS1	YBL076C	NCAS0E02570	KLLA0E20549g	YALI0A00264g	SPBC8D2.06	0.0786043	0.127779	0.261146	0.303829	0.122251	0.260834	0.309029	0.261616	0.305149	0.297098
Fast	SEC20	YDR498C	NCAS0I02530	KLLA0C12300g	YALI0C05302g	SPAC23A1.15c	0.556877	0.844162	0.801215	0.874449	0.712539	0.816542	0.877783	0.824353	0.809868	0.822435
Static	SMT3	YDR510W	NCAS0B08590	KLLA0C01628g	YALI0F06826g	SPBC365.06	0.0938572	0.110512	0.32824	0.376174	0.0890323	0.311163	0.494067	0.293843	0.350845	0.454083
Static	SNU13	YEL026W	NCAS0A08350	KLLA0E22529g	YALI0F24497g	SPAC607.03c	0.00404143	0.0282665	0.08341	0.184285	0.030532	0.0789877	0.187368	0.103132	0.194607	0.196987
Gradual	WBP1	YEL002C	NCAS0I00780	KLLA0D13882g	YALI0D06589g	SPCC338.15	0.436368	0.475929	0.578488	0.756649	0.48664	0.605576	0.740711	0.63724	0.783841	0.671094
Static	PUP3	YER094C	NCAS0A14350	KLLA0E20197g	YALI0F22341g	SPCC63.12c	0.0398874	0.0563443	0.202604	0.281256	0.0569703	0.189815	0.271662	0.190429	0.260337	0.261974
Static	SPT15	YER148W	NCAS0A03870	KLLA0E10099g	YALI0B23056g	SPAC29E6.08	0.0686253	0.0828624	0.135609	0.185471	0.0879338	0.166993	0.187307	0.137376	0.202774	0.144176
Static	RPN11	YFR004W	NCAS0B04720	KLLA0E14147g	YALI0F26411g	SPAC31G5.13	0.0569578	0.0888603	0.215351	0.278868	0.100855	0.202826	0.275434	0.21948	0.229584	0.248808
Gradual	SPT16	YGL207W	NCAS0F03720	KLLA0F09889g	YALI0D14652g	SPBP8B7.19	0.114402	0.194659	0.483443	0.484919	0.187948	0.46642	0.460439	0.476194	0.466041	0.460882
Gradual	TIP20	YGL145W	NCAS0D00820	KLLA0E14851g	YALI0C15334g	SPBC691.02c	0.399323	0.71724	0.87575	0.868669	0.684746	0.881402	0.902926	0.876475	0.841143	0.826009
Static	GPI10	YGL142C	NCAS0D00860	KLLA0E14719g	YALI0D04202g	SPCC16A11.06c	0.337855	0.373525	0.598741	0.630813	0.402632	0.580372	0.633424	0.624955	0.644809	0.675568
Gradual	SEC27	YGL137W	NCAS0D04050	KLLA0B01958g	YALI0C21802g	SPBC16C6.13c	0.170249	0.214154	0.423054	0.44662	0.23414	0.466594	0.478729	0.425876	0.428753	0.433601
Gradual	RPS2	YGL123W	NCAS0D03270	KLLA0F09812g	YALI0E14465g	SPCC576.08c	0.0432801	0.0984694	0.176236	0.282053	0.104913	0.215189	0.274619	0.159252	0.251027	0.243855
Static	PRP43	YGL120C	NCAS0D03300	KLLA0B00561g	YALI0B15642g	SPBC16H5.10c	0.0509605	0.0687472	0.174892	0.224873	0.079072	0.187535	0.228783	0.172688	0.226961	0.210077
Gradual	CDC20	YGL116W	NCAS0D03330	KLLA0F10791g	YALI0C03377g	SPAC821.08c	0.263004	0.331657	0.637399	0.526937	0.333677	0.608488	0.543719	0.614584	0.566384	0.415463
Gradual	SLD3	YGL113W	NCAS0D03370	KLLA0F10681g	YALI0D12628g	SPAC24H6.06	0.605373	0.669081	0.876478	0.842449	0.637516	0.857258	0.867598	0.874972	0.841041	0.870274
Gradual	USE1	YGL098W	NCAS0D03510	KLLA0F06644g	YALI0C21626g	SPAC17G6.07c	0.383692	0.606919	0.859876	0.83491	0.509362	0.82967	0.858561	0.758725	0.822365	0.880961
Static	SPC105	YGL093W	NCAS0D03610	KLLA0E18943g	YALI0D21560g	SPCC1020.02	0.717889	0.769584	0.81147	0.815937	0.76878	0.806758	0.815386	0.820355	0.772398	0.852591
Gradual	NUP145	YGL092W	NCAS0D03620	KLLA0E18965g	YALI0F28281g	SPAC1486.05	0.445333	0.642825	0.907755	0.779234	0.59271	0.885503	0.783047	0.900731	0.767447	0.551341
Static	ALG2	YGL065C	NCAS0D04140	KLLA0B02420g	YALI0E31797g	SPBC11B10.01	0.340155	0.409312	0.48667	0.508844	0.434385	0.474488	0.501702	0.486033	0.491581	0.499345
Static	NAT2	YGR147C	NCAS0C05580	KLLA0E10913g	YALI0F15257g	SPBC106.07c	0.464406	0.488565	0.672103	0.637023	0.456417	0.50433	0.705867	0.544207	0.626229	0.643059
Static	RPS20	YHL015W	NCAS0A12610	KLLA0F25542g	YALI0E20581g	SPCC576.09	0.0542345	0.123442	0.274082	0.318863	0.15212	0.329399	0.357884	0.269345	0.301877	0.260828
Static	ERG11	YHR007C	NCAS0G00960	KLLA0E03653g	YALI0B05126g	SPAC13A11.02c	0.139407	0.165265	0.289886	0.437929	0.204851	0.335405	0.419727	0.311494	0.416334	0.442961
Static	QNS1	YHR074W	NCAS0H01610	KLLA0D13024g	YALI0A20108g	SPCC553.02	0.0743332	0.111385	0.192969	0.329149	0.105202	0.205414	0.299403	0.218064	0.31188	0.301607
Static	RPC10	YHR143W-A	NCAS0D00470	KLLA0D08008g	YALI0C20075g	SPBC19C2.03	0.0133655	0.0583575	0.506962	0.418564	0.0441249	0.470982	0.422428	0.453307	0.52489	0.526782
Gradual	CDC23	YHR166C	NCAS0D01390	KLLA0A05258g	YALI0C10692g	SPAC6F12.14	0.303269	0.446503	0.535813	0.556007	0.419695	0.504177	0.554851	0.588099	0.541458	0.499822
Static	THS1	YIL078W	NCAS0A13710	KLLA0F05918g	YALI0F11231g	SPBC25H2.02	0.0780249	0.096833	0.226704	0.269081	0.139658	0.272629	0.281148	0.234867	0.278638	0.305541
Gradual	EXO70	YJL085W	NCAS0A09390	KLLA0F14421g	YALI0C11946g	SPBC106.20	0.186304	0.397594	0.750509	0.863961	0.422813	0.737442	0.853281	0.778799	0.85528	0.823308
Static	NOP9	YJL010C	NCAS0F02260	KLLA0E13685g	YALI0D11242g	SPAC6G9.02c	0.170025	0.231942	0.576232	0.755513	0.23022	0.58957	0.752742	0.597406	0.770178	0.785483
Static	ILV3	YJR016C	NCAS0D01740	KLLA0F22022g	YALI0C23408g	SPAC17G8.06c	0.0724662	0.108093	0.210062	0.297643	0.100588	0.21671	0.301009	0.208754	0.291765	0.289218
Gradual	URB2	YJR041C	NCAS0A08330	KLLA0E22485g	YALI0F31449g	SPAC2G11.02	0.651324	0.732988	0.845999	0.837672	0.678412	0.861654	0.848504	0.853185	0.856317	0.873951
Static	RPT1	YKL145W	NCAS0F02300	KLLA0E13773g	YALI0D11418g	SPBC16C6.07c	0.065381	0.0840362	0.0856541	0.154438	0.0695072	0.085049	0.138974	0.0837204	0.145378	0.134196
Gradual	RRN3	YKL125W	NCAS0A04370	KLLA0B12738g	YALI0D26994g	SPAC18G6.11c	0.152932	0.274157	0.546471	0.766155	0.255584	0.554492	0.783265	0.586837	0.763025	0.747311
Static	FBA1	YKL060C	NCAS0H02920	KLLA0E07569g	YALI0E26004g	SPBC19C2.07	0.126575	0.181551	0.246919	0.235613	0.16527	0.205654	0.246513	0.215467	0.262709	0.241114
Gradual	CDC16	YKL022C	NCAS0H03540	KLLA0E08009g	YALI0B15378g	SPAC6F12.15c	0.295292	0.418558	0.619862	0.628902	0.41432	0.639701	0.556536	0.575627	0.581183	0.48531
Gradual	MAK11	YKL021C	NCAS0H03530	KLLA0E07965g	YALI0F12661g	SPCC16C4.08c	0.181161	0.236703	0.621234	0.76838	0.18719	0.565842	0.792031	0.587649	0.742761	0.780348
Gradual	NTR2	YKR022C	NCAS0B07700	KLLA0F14344g	YALI0B12276g	SPAC17A2.08c	0.68585	0.778555	0.865986	0.909292	0.818924	0.732457	0.840805	0.776422	0.829003	0.860622
Gradual	LAS1	YKR063C	NCAS0B08190	KLLA0A06017g	YALI0D18700g	SPBC16C6.12c	0.487328	0.655656	0.768911	0.743717	0.65119	0.754779	0.763863	0.742452	0.732143	0.742759
Punctuate	COF1	YLL050C	NCAS0C05960	KLLA0E00463g	YALI0F20856g	SPAC20G4.06c	0.0501939	0.0930254	0.157596	0.277124	0.0932683	0.186974	0.286307	0.17933	0.278509	0.265862
Fast	APC2	YLR127C	NCAS0C03280	KLLA0D16324g	YALI0E04983g	SPBP23A10.04	0.614414	0.724109	0.758145	0.787873	0.749217	0.812999	0.802733	0.82886	0.846697	0.71792
Punctuate	CBF5	YLR175W	NCAS0C04900	KLLA0D04796g	YALI0E13486g	SPAC29A4.04c	0.0775824	0.0737064	0.150132	0.210019	0.0640109	0.15286	0.167489	0.157354	0.17629	0.20247
Static	CDC42	YLR229C	NCAS0B02880	KLLA0A04213g	YALI0B15752g	SPAC110.03	0.0459705	0.0196743	0.095522	0.107329	0.0344435	0.0997	0.111843	0.0871444	0.0901862	0.0969793
Static	CDC28	YBR160W	NCAS0B02350	KLLA0B09790g	YALI0B10758g	SPBC11B10.09	0.0373335	0.0780581	0.198746	0.252486	0.0908482	0.21143	0.231003	0.203121	0.245887	0.244997
Gradual	CDC3	YLR314C	NCAS0C05750	KLLA0D04114g	YALI0D23595g	SPAC4F10.11	0.350352	0.356982	0.396689	0.489373	0.302728	0.392609	0.511498	0.38143	0.469619	0.458387
Static	KAP95	YLR347C	NCAS0A03530	KLLA0B05665g	YALI0D12144g	SPAC1B1.03c	0.153783	0.202034	0.500542	0.597678	0.23796	0.505194	0.570603	0.50644	0.567636	0.561373
Static	ILV5	YLR355C	NCAS0J01150	KLLA0A02673g	YALI0D03135g	SPBC56F2.12	0.0446166	0.0975799	0.179484	0.232781	0.0915991	0.17365	0.248675	0.148449	0.245521	0.227733
Fast	SPP382	YLR424W	NCAS0J01810	KLLA0D02728g	YALI0E21395g	SPAC1486.03c	0.617174	0.736534	0.833503	0.823699	0.717314	0.784582	0.871381	0.849804	0.808111	0.752331
Fast	TAF8	YML114C	NCAS0B00310	KLLA0D01617g	YALI0E03256g	SPCC1259.06	0.685546	0.799094	0.836582	0.884189	0.76575	0.766538	0.79617	0.791427	0.861016	0.753342
Static	PGI1	YBR196C	NCAS0B02180	KLLA0E23519g	YALI0F07711g	SPBC1604.05	0.0676909	0.0908679	0.16675	0.256466	0.106066	0.167157	0.249916	0.197169	0.257192	0.238686
Gradual	SWP1	YMR149W	NCAS0D01100	KLLA0F07315g	YALI0F30701g	SPCC553.06	0.590679	0.741134	0.838828	0.90002	0.734628	0.828456	0.799656	0.870409	0.831108	0.789051
Static	DML1	YMR211W	NCAS0C01070	KLLA0C07381g	YALI0E10285g	SPAC30C2.06c	0.389008	0.462985	0.766823	0.783829	0.493963	0.768257	0.801725	0.718801	0.85779	0.832403
Gradual	CEF1	YMR213W	NCAS0C01050	KLLA0C07304g	YALI0D20086g	SPAC644.12	0.463917	0.532982	0.643002	0.657074	0.526409	0.662373	0.692852	0.6723	0.689804	0.603896
Static	SUI1	YNL244C	NCAS0A00830	KLLA0C03091g	YALI0C07524g	SPBC23G7.05	0.02225	0.0393298	0.116623	0.160006	0.0395152	0.118543	0.172115	0.118487	0.164021	0.195788
Fast	APC1	YNL172W	NCAS0G01970	KLLA0D08118g	YALI0D16885g	SPBC106.09	0.528225	0.69357	0.705901	0.728341	0.679718	0.73361	0.771611	0.734982	0.770739	0.707268
Static	HRT1	YOL133W	NCAS0C04480	KLLA0E07151g	YALI0B17358g	SPAC23H4.18c	0.0883795	0.212022	0.353632	0.328043	0.219092	0.318026	0.319505	0.398061	0.419962	0.263204
Static	TSR4	YOL022C	NCAS0A08930	KLLA0A10901g	YALI0B09119g	SPBC25H2.15	0.206465	0.339168	0.690511	0.70383	0.315649	0.609542	0.675996	0.622349	0.677382	0.697094
Punctuate	RPB11	YOL005C	NCAS0D02120	KLLA0C06160g	YALI0D26301g	SPAC3A12.07	0.0600544	0.126839	0.328632	0.474684	0.133367	0.263382	0.440079	0.300304	0.456234	0.478633
Static	HSP10	YOR020C	NCAS0G00860	KLLA0E09307g	YALI0B05610g	SPCC550.06c	0.112768	0.102914	0.250085	0.361222	0.159674	0.260318	0.351425	0.230148	0.389537	0.313965
Static	RTS2	YOR077W	NCAS0G00380	KLLA0A07689g	YALI0F07238g	SPBC365.09c	0.547575	0.552785	0.739828	0.713863	0.40137	0.652451	0.556673	0.586846	0.535086	0.557103
Gradual	RET1	YOR207C	NCAS0B01700	KLLA0F01078g	YALI0B16258g	SPAC4G9.08c	0.0464674	0.0663503	0.164363	0.197669	0.061588	0.16791	0.201218	0.15876	0.200331	0.233775
Static	ESA1	YOR244W	NCAS0B01620	KLLA0F11209g	YALI0E04675g	SPAC637.12c	0.109355	0.131133	0.276511	0.309026	0.131738	0.273962	0.348622	0.264258	0.35635	0.346403
Fast	APC5	YOR249C	NCAS0B01220	KLLA0C10010g	YALI0F05478g	SPAC959.09c	0.67973	0.850931	0.851143	0.794717	0.841823	0.855037	0.823999	0.827126	0.816145	0.816039
Static	ALA1	YOR335C	NCAS0E02290	KLLA0F02431g	YALI0B04180g	SPAC23C11.09	0.0864434	0.131737	0.282661	0.322625	0.129798	0.299708	0.326529	0.297563	0.315917	0.321052
Gradual	MRS6	YOR370C	NCAS0I00330	KLLA0D06237g	YALI0F06116g	SPBC15C4.03	0.11904	0.216299	0.458912	0.678085	0.220245	0.485014	0.708305	0.504463	0.68154	0.718786
Gradual	IPL1	YPL209C	NCAS0B04490	KLLA0B02332g	YALI0E34375g	SPCC320.13c	0.249839	0.392869	0.474046	0.470298	0.325163	0.450335	0.461086	0.464534	0.475764	0.439407
Punctuate	CDC60	YPL160W	NCAS0B01260	KLLA0D06105g	YALI0E24607g	SPAC26F1.13c	0.110587	0.147877	0.293601	0.375771	0.159026	0.293766	0.38194	0.290042	0.376429	0.371848
Punctuate	GLN1	YPR035W	NCAS0A14730	KLLA0E06293g	YALI0F00506g	SPAC23H4.06	0.049439	0.0950981	0.158782	0.226638	0.0883953	0.169589	0.218871	0.150493	0.236664	0.17973
Punctuate	PRP4	YPR178W	NCAS0A15170	KLLA0E04819g	YALI0E28226g	SPAC227.12	0.443226	0.569067	0.649982	0.651895	0.513698	0.602707	0.695574	0.678559	0.685581	0.621091
Static	PGK1	YCR012W	NCAS0A08560	KLLA0A11011g	YALI0D12400g	SPBC14F5.04c	0.0609291	0.145158	0.217608	0.232409	0.132735	0.222079	0.233667	0.209921	0.229022	0.159116
Fast	CDC13	YDL220C	NCAS0D00320	KLLA0F20922g		SPAC26H5.06	0.734169	0.793427		0.849126	0.809203		0.847697		0.853436
Gradual	SCM3	YDL139C	NCAS0A13890	KLLA0F05115g	YALI0F23859g	SPAPB1A10.02	0.488505	0.583316	0.934249	0.944942	0.45882	0.743982	0.868078	0.813758	0.758967	0.864084
Static	CDC53	YDL132W	NCAS0A13810	KLLA0F05467g	YALI0D12518g	SPAC17G6.12	0.174099	0.341069	0.589344	0.638576	0.324651	0.624693	0.665539	0.644469	0.650892	0.613033
Static	RRP42	YDL111C	NCAS0D00800	KLLA0E09219g	YALI0D11000g	SPBC16G5.10	0.168045	0.294424	0.558316	0.823621	0.319255	0.560544	0.760088	0.547325	0.753776	0.681521
Static	FAD1	YDL045C	NCAS0I02190	KLLA0E13377g	YALI0D25564g	SPCC1235.04c	0.219674	0.39153	0.586325	0.671349	0.411478	0.613218	0.732011	0.660891	0.745339	0.582685
Static	NOP1	YDL014W	NCAS0I01890	KLLA0C04389g	YALI0C15873g	SPBC2D10.10c	0.0380213	0.0360268	0.108273	0.153038	0.0571077	0.106013	0.16163	0.106893	0.14593	0.141408
Punctuate	APC11	YDL008W	NCAS0I01920	KLLA0E17711g	YALI0F17050g	SPAC343.03	0.397807	0.518506	0.390992	0.417017	0.56667	0.468288	0.476715	0.489603	0.562244	0.379815
Static	RPT2	YDL007W	NCAS0A10180	KLLA0F14707g	YALI0F02585g	SPBC4.07c	0.0175316	0.0467238	0.124707	0.176314	0.0521276	0.125429	0.173299	0.114284	0.168272	0.156812
Static	YRB1	YDR002W	NCAS0E01480	KLLA0E17227g	YALI0B15081g	SPBC1773.07c	0.175551	0.14356	0.27402	0.474265	0.155414	0.342624	0.464427	0.343999	0.394036	0.423856
Static	KRS1	YDR037W	NCAS0A10600	KLLA0F18392g	YALI0F16291g	SPBC17G9.03c	0.0555747	0.075112	0.225986	0.257754	0.0802553	0.221787	0.255402	0.234887	0.249664	0.251236
Static	TPI1	YDR050C	NCAS0A10740	KLLA0F18832g	YALI0F05214g	SPCC24B10.21	0.0836935	0.165843	0.237562	0.398074	0.177661	0.253605	0.438269	0.25866	0.459033	0.373385
Static	RPS13	YDR064W	NCAS0B05710	KLLA0F18040g	YALI0F11055g	SPAC6F6.07c	0.0105976	0.0602944	0.0949845	0.130503	0.0644639	0.100392	0.134022	0.0915651	0.139334	0.162506
Static	RLI1	YDR091C	NCAS0B04030	KLLA0C17556g	YALI0A17941g	SPBC14F5.06	0.0593241	0.0581043	0.135365	0.184166	0.0769677	0.152359	0.183639	0.13014	0.188712	0.195861
Fast	APC4	YDR118W	NCAS0B03790	KLLA0F19316g	YALI0D12705g	SPAC19G12.01c	0.760273	0.843677	0.877081	0.835696	0.852514	0.852691	0.89407	0.863501	0.863453	0.835091

## Sheet: Table S6
Supplementary Table 6: The Spearman correlation coefficients and p values of Ka between different species pairs.
Spearman correlation		r		Spearman correlation coefficient	Scer-Ncas	Scer-Klac	Scer-Ylip	Scer-Spom	Nca-Klac	Ncas-Ylip	Ncas_Spom	Klac-Ylip	Klac-Spom	Ylip-Spom
Scer-Ncas	Scer-Klac	0.968978		Scer-Ncas	1	0.968978	0.911248	0.884236	0.962418	0.905457	0.886949	0.913638	0.885107	0.85285
Scer-Ncas	Scer-Ylip	0.911248		Scer-Klac	0.968978	1	0.936641	0.914164	0.987668	0.937532	0.918639	0.940913	0.918376	0.87557
Scer-Ncas	Scer-Spom	0.884236		Scer-Ylip	0.911248	0.936641	1	0.961588	0.923904	0.984206	0.961324	0.982809	0.953447	0.942817
Scer-Klac	Scer-Ylip	0.936641		Scer-Spom	0.884236	0.914164	0.961588	1	0.903493	0.955634	0.985664	0.961446	0.978475	0.97479
Scer-Klac	Scer-Spom	0.914164
Scer-Ylip	Scer-Spom	0.961588		n=83
				Spearman p value	Sc_Ncas	Sc_Klac	Sc_Ylip	Sc_pome	Nca-Klac	Ncas-Ylip	Ncas_Spom	Klac-Ylip	Klac-Spom	Ylip-Spom
Scer-Ncas	Nca-Klac	0.962418		Sc_Ncas		1.17908e-52	4.79352e-34	1.81614e-29	3.2165e-49	5.97567e-33	7.13812e-30	1.60859e-34	1.34934e-29	2.08927e-25
Scer-Klac	Nca-Klac	0.987668		Sc_Klac	1.17908e-52		6.06701e-40	1.25923e-34	2.66006e-69	3.4149e-40	1.4709e-35	3.55888e-41	1.6746e-35	3.08599e-28
Scer-Ylip	Nca-Klac	0.923904		Sc_Ylip	4.79352e-34	6.06701e-40		7.90465e-49	9.98089e-37	8.04682e-65	1.04689e-48	2.74359e-63	2.11154e-45	9.38954e-42
Scer-Spom	Nca-Klac	0.903493		Sc_pome	1.81614e-29	1.25923e-34	7.90465e-49		1.3552e-32	2.93909e-46	1.42259e-66	9.19795e-49	3.13925e-59	2.20786e-56
Scer-Ncas	Ncas-Ylip	0.905457
Scer-Klac	Ncas-Ylip	0.937532
Scer-Ylip	Ncas-Ylip	0.984206
Scer-Spom	Ncas-Ylip	0.955634
Scer-Ncas	Ncas_Spom	0.886949
Scer-Klac	Ncas_Spom	0.918639
Scer-Ylip	Ncas_Spom	0.961324
Scer-Spom	Ncas_Spom	0.985664
Scer-Ncas	Klac-Ylip	0.913638
Scer-Klac	Klac-Ylip	0.940913
Scer-Ylip	Klac-Ylip	0.982809
Scer-Spom	Klac-Ylip	0.961446
Scer-Ncas	Klac-Spom	0.885107
Scer-Klac	Klac-Spom	0.918376
Scer-Ylip	Klac-Spom	0.953447
Scer-Spom	Klac-Spom	0.978475
Scer-Ncas	Ylip-Spom	0.85285
Scer-Klac	Ylip-Spom	0.87557
Scer-Ylip	Ylip-Spom	0.942817
Scer-Spom	Ylip-Spom	0.97479

## Sheet: Table S7
TSupplementary Table 7: List of tested interacting partners of the incompatible N. castellii orthologs.
Incompatible Ncas orthologs	Complex name (Biological function)	Interacting partners tested	Coevolving partner	Relative rank of the complex sizea	Ref.
APC2	APC/C (Cell cycle)	APC1, APC4, APC5, APC11, CDC16, CDC20, CDC23, CDC27	APC11	0.08	Thornton, et al. 1
APC4	APC/C (Cell cycle)	APC1, APC4, APC5, APC11, CDC16, CDC20, CDC23, CDC27	APC5	0.08	Thornton, et al. 1
APC5	APC/C (Cell cycle)	APC1, APC4, APC5, APC11, CDC16, CDC20, CDC23, CDC27	APC4	0.08	Thornton, et al. 1
APC1	APC/C (Cell cycle)	APC1, APC4, APC5, APC11, CDC16, CDC20, CDC23, CDC27	Not identified in this study	0.08	Thornton, et al. 1
SPP382	Spliceosome (RNA splicing)	NTR2, PRP43	NTR2	0.05	Tsai et al. 2
SEC20	SNARE complex (Golgi to ER transport)	TIP20, UFE1	TIP20	0.16	Meiringer, et al. 3
TAF8	Transcription factor TFID complex (RNA transcription)	TAF10	TAF10	0.09	Trowitzsch, et al. 4
CDC13	CST complex (telomere maintenance)	STN1, TEN1	Not identified in this study	0.11	Sun, et al. 5
a All protein complexes containing essential proteins are ranked according to the number of subunits in the complex and their relative sizes were shown as percentiles. Protein complex data are from Benschop et al. 6
1	Thornton, B. R. et al. An architectural map of the anaphase-promoting complex. Genes Dev 20, 449-460, doi:10.1101/gad.1396906 (2006).
2	Tsai, R. T. et al. Spliceosome disassembly catalyzed by Prp43 and its associated components Ntr1 and Ntr2. Genes Dev 19, 2991-3003, doi:10.1101/gad.1377405 (2005).
3	Meiringer, C. T. A. et al. The Dsl1 Protein Tethering Complex Is a Resident Endoplasmic Reticulum Complex, Which Interacts with Five Soluble NSF (N-Ethylmaleimide-sensitive Factor) Attachment Protein Receptors (SNAREs) IMPLICATIONS FOR FUSION AND FUSION REGULATION. Journal of Biological Chemistry 286, 25039-25046, doi:10.1074/jbc.M110.215327 (2011).
4	Trowitzsch, S. et al. Cytoplasmic TAF2-TAF8-TAF10 complex provides evidence for nuclear holo-TFIID assembly from preformed submodules. Nat Commun 6, 6011, doi:10.1038/ncomms7011 (2015).
5	Sun, J. et al. Stn1-Ten1 is an Rpa2-Rpa3-like complex at telomeres. Gene Dev 23, 2900-2914, doi:10.1101/gad.1851909 (2009).
6	Benschop, J. J. et al. A consensus of core protein complex compositions for Saccharomyces cerevisiae. Mol Cell 38, 916-928, doi:S1097-2765(10)00417-X [pii]
10.1016/j.molcel.2010.06.002 (2010).

## Sheet: Table S8
Supplementary Table 8: Compatibility tests in different species backgrounds.
plasmid	Strain background
	Scer-apc2D	Ncas-apc2D	Scer-apc4D
Scer-APC2	O	X
Scer-APC2 + Scer-APC11	O	O
Ncas-APC2	X	O
Ncas-APC2 + Ncas-APC11	O	O
Klac-APC2	X
Klac-APC2 + Klac-APC11	X
Scer-APC4			O
Scer-APC4 + Scer-APC5			O
Ncas-APC4			X
Ncas-APC4 + Ncas-APC5			O
Klac-APC4			X
Klac-APC4 + Klac-APC5			X

## Sheet: Table S9
Supplementary Table 9: Primer list.
Gene	Primer_name	Primer_sequence	Purpose
YGL092W	NUP145_416Scer_F	TGATATCGAATTCCTGCAGCCCGGGGGATCC AAAGCTCTTGTTTCCGGTGA	Ortholog compatibility
YGL092W	NUP145_416Scer_R	GGAGCTCCACCGCGGTGGCGGCCGCTCTAGA TGAGCGGATTTGTATGTCCA	Ortholog compatibility
YGL092W	NUP145_413Scer_F	TCAATTCGGGGGATC CACCTTATGTTTAATAAAAGTGTAAATAGTGG	Ortholog compatibility
YGL092W	NUP145_413Scer_R	TGGCGGCCGCTCTAG AAAAACTTATATCTTATATGTACACTTCATTAAATCC	Ortholog compatibility
Ncas720.6	NUP145_Ncas_F	TCAATTCGGGGGATC ATCAACATGTTTAATAGAACTGGGAACGGTC	Ortholog compatibility
Ncas720.6	NUP145_Ncas_R	TGGCGGCCGCTCTAG AATTAATTAAATAGTTGAAAGTTCTGATCTTAG	Ortholog compatibility
KLLA0E18965g	NUP145_Klac_F	TCAATTCGGGGGATC TTGATTATGTTTGGTAATAACAAAGCGCCTGG	Ortholog compatibility
KLLA0E18965g	NUP145_Klac_R	TGGCGGCCGCTCTAG AGGTTTTCACAATGAGGACAACACTTTCTTTAAG	Ortholog compatibility
YALI0F22473g	NUP145_Ylip_F	TCAATTCGGGGGATC ATCACAATGAGCTTCGGCAACAGTGGATTTGG	Ortholog compatibility
YALI0F22473g	NUP145_Ylip_R	TGGCGGCCGCTCTAG ATGCTCTTACTGGCACAACTGAGGAGGAGGAGC	Ortholog compatibility
SPAC1486.05	NUP145_Spom_F	TCAATTCGGGGGATC CTAGTGATGTTTGGACAAAACAATTCTTCCGG	Ortholog compatibility
SPAC1486.05	NUP145_Spom_R	TGGCGGCCGCTCTAG ACTAAATCAAAATTGCACAGATATATTTTGTA	Ortholog compatibility
KLLA0A02673g	ILV5_Klac_F	CACTAAATTACCGGATCAATTCGGGGGATCC ATACAATGTTCAGACAAG	Ortholog compatibility
KLLA0A02673g	ILV5_Klac_R	GGAGCTCCACCGCGGTGGCGGCCGCTCTAGA GAAAAGTGAGTATTCAGC	Ortholog compatibility
KLLA0A04213g	CDC42_Klac_F	CACTAAATTACCGGATCAATTCGGGGGATCC AAAACATGCAAACTCTTA	Ortholog compatibility
KLLA0A04213g	CDC42_Klac_R	GGAGCTCCACCGCGGTGGCGGCCGCTCTAGA ACCTGATACATGTACTGG	Ortholog compatibility
KLLA0A05258g	CDC23_Klac_F	CACTAAATTACCGGATCAATTCGGGGGATCC TGGATATGGAACGACTTG	Ortholog compatibility
KLLA0A05258g	CDC23_Klac_R	AGAGCTCCACCGCGGTGGCGGCCGCTCTAGA GTGTAAATTTATGCTACC	Ortholog compatibility
KLLA0A06017g	LAS1_Klac_F	CACTAAATTACCGGATCAATTCGGGGGATCC TCCCGATGAGAATAACGC	Ortholog compatibility
KLLA0A06017g	LAS1_Klac_R	GGAGCTCCACCGCGGTGGCGGCCGCTCTAGA CTTATGTATCTAAAAGGC	Ortholog compatibility
KLLA0A07689g	RTS2_Klac_F	CACTAAATTACCGGATCAATTCGGGGGATCC ACACCATGGTATCCGGAG	Ortholog compatibility
KLLA0A07689g	RTS2_Klac_R	AGAGCTCCACCGCGGTGGCGGCCGCTCTAGA GGTCCCCATTAATATTAC	Ortholog compatibility
KLLA0A10901g	TSR4_Klac_F	CACTAAATTACCGGATCAATTCGGGGGATCC AGAGCATGTCGAATATCG	Ortholog compatibility
KLLA0A10901g	TSR4_Klac_R	GGAGCTCCACCGCGGTGGCGGCCGCTCTAGA AAACATGAGTTTTACTCC	Ortholog compatibility
KLLA0A11011g	PGK1_Klac_F	CACTAAATTACCGGATCAATTCGGGGGATCC TAAAAATGTCTTTGAGTT	Ortholog compatibility
KLLA0A11011g	PGK1_Klac_R	GGAGCTCCACCGCGGTGGCGGCCGCTCTAGA TCATAAGATGCTCATTAC	Ortholog compatibility
KLLA0B01958g	SEC27_Klac_F	CACTAAATTACCGGATCAATTCGGGGGATCC TAGCAATGAAACTTGACA	Ortholog compatibility
KLLA0B01958g	SEC27_Klac_R	AGAGCTCCACCGCGGTGGCGGCCGCTCTAGA TTTTTCTTTTAGGAGTTG	Ortholog compatibility
KLLA0B02332g	IPL1_Klac_F	CACTAAATTACCGGATCAATTCGGGGGATCC TGAACATGAGACCATCGT	Ortholog compatibility
KLLA0B02332g	IPL1_Klac_R	GGAGCTCCACCGCGGTGGCGGCCGCTCTAGA ATTTATAGATTCTCTTCC	Ortholog compatibility
KLLA0B02420g	ALG2_Klac_F	CACTAAATTACCGGATCAATTCGGGGGATCC ACACAATGTCTGAAGCTC	Ortholog compatibility
KLLA0B02420g	ALG2_Klac_R	AGAGCTCCACCGCGGTGGCGGCCGCTCTAGA ATAATAAATTAAGATTGG	Ortholog compatibility
KLLA0B05665g	KAP95_Klac_F	CACTAAATTACCGGATCAATTCGGGGGATCC TCGTTATGTCAGCTTCCG	Ortholog compatibility
KLLA0B05665g	KAP95_Klac_R	AGAGCTCCACCGCGGTGGCGGCCGCTCTAGA GGCAAACAAGAGCGAATG	Ortholog compatibility
KLLA0B09790g	CDC28_Klac_F	CACTAAATTACCGGATCAATTCGGGGGATCC CCAGGATGTCCGAATTAA	Ortholog compatibility
KLLA0B09790g	CDC28_Klac_R	GGAGCTCCACCGCGGTGGCGGCCGCTCTAGA GTGAATACACGTGACTGG	Ortholog compatibility
KLLA0B12738g	RRN3_Klac_F	CACTAAATTACCGGATCAATTCGGGGGATCC CAAATATGATGGCTATGG	Ortholog compatibility
KLLA0B12738g	RRN3_Klac_R	AGAGCTCCACCGCGGTGGCGGCCGCTCTAGA ATATATCGATGAAAGGTG	Ortholog compatibility
KLLA0C01628g	SMT3_Klac_F	CACTAAATTACCGGATCAATTCGGGGGATCC TTGAAATGTCAGAAGAAC	Ortholog compatibility
KLLA0C01628g	SMT3_Klac_R	AGAGCTCCACCGCGGTGGCGGCCGCTCTAGA TACTGCTGCAAAGTACAC	Ortholog compatibility
KLLA0C03091g	SUI1_Klac_F	CACTAAATTACCGGATCAATTCGGGGGATCC ATCATATGTCTATTGAAA	Ortholog compatibility
KLLA0C03091g	SUI1_Klac_R	AGAGCTCCACCGCGGTGGCGGCCGCTCTAGA TGTAATATGTAACAGAAG	Ortholog compatibility
KLLA0C04191g	CDC15_Klac_F	CACTAAATTACCGGATCAATTCGGGGGATCC TGGGAATGGATAATTCAA	Ortholog compatibility
KLLA0C04191g	CDC15_Klac_R	GGAGCTCCACCGCGGTGGCGGCCGCTCTAGA AATATAGTTGAATCCACC	Ortholog compatibility
KLLA0C04389g	NOP1_Klac_F	CACTAAATTACCGGATCAATTCGGGGGATCC TAATAATGGCATTCCAAG	Ortholog compatibility
KLLA0C04389g	NOP1_Klac_R	GGAGCTCCACCGCGGTGGCGGCCGCTCTAGA TACTCTAGCATTGGTTTC	Ortholog compatibility
KLLA0C06160g	RPB11_Klac_F	CACTAAATTACCGGATCAATTCGGGGGATCC ACGATATGAATGCTCCAG	Ortholog compatibility
KLLA0C06160g	RPB11_Klac_R	GGAGCTCCACCGCGGTGGCGGCCGCTCTAGA AACACAACACAGTTCATG	Ortholog compatibility
KLLA0C07304g	CEF1_Klac_F	CACTAAATTACCGGATCAATTCGGGGGATCC GTACGATGGCTCCTGTTC	Ortholog compatibility
KLLA0C07304g	CEF1_Klac_R	GGAGCTCCACCGCGGTGGCGGCCGCTCTAGA CATGATTATGGAAGGAAG	Ortholog compatibility
KLLA0C07381g	DML1_Klac_F	CACTAAATTACCGGATCAATTCGGGGGATCC CAGATATGCGTGAAATCA	Ortholog compatibility
KLLA0C07381g	DML1_Klac_R	GGAGCTCCACCGCGGTGGCGGCCGCTCTAGA AGTCACATGACAAGATGC	Ortholog compatibility
KLLA0C10010g	APC5_Klac_F	CACTAAATTACCGGATCAATTCGGGGGATCC TCATTATGACCGTCGAAT	Ortholog compatibility
KLLA0C10010g	APC5_Klac_R	GGAGCTCCACCGCGGTGGCGGCCGCTCTAGA AAGGACTATGAGATTCTG	Ortholog compatibility
KLLA0C12300g	SEC20_Klac_F	CACTAAATTACCGGATCAATTCGGGGGATCC GATAAGCAATGATGTTAG	Ortholog compatibility
KLLA0C12300g	SEC20_Klac_R	GGAGCTCCACCGCGGTGGCGGCCGCTCTAGA CCTAGATTACTGTTTTCC	Ortholog compatibility
KLLA0C13211g	MET4_Klac_F	CACTAAATTACCGGATCAATTCGGGGGATCC CCGCTATGAATAGTGGAA	Ortholog compatibility
KLLA0C13211g	MET4_Klac_R	AGAGCTCCACCGCGGTGGCGGCCGCTCTAGA AATCATAGCTTACTTGTC	Ortholog compatibility
KLLA0C17556g	RLI1_Klac_F	CACTAAATTACCGGATCAATTCGGGGGATCC AAAAAATGTCATCGAAAA	Ortholog compatibility
KLLA0C17556g	RLI1_Klac_R	AGAGCTCCACCGCGGTGGCGGCCGCTCTAGA ATACCCGATCGCCATTAG	Ortholog compatibility
KLLA0D01617g	TAF8_Klac_F	CACTAAATTACCGGATCAATTCGGGGGATCC TGAATATGACGACTTCTG	Ortholog compatibility
KLLA0D01617g	TAF8_Klac_R	AGAGCTCCACCGCGGTGGCGGCCGCTCTAGA CTACTTATAATGAAAGTC	Ortholog compatibility
KLLA0D02728g	SPP382_Klac_F	CACTAAATTACCGGATCAATTCGGGGGATCC TATAGATGTCAGAACATA	Ortholog compatibility
KLLA0D02728g	SPP382_Klac_R	GGAGCTCCACCGCGGTGGCGGCCGCTCTAGA TCCTAATGATATGCCATG	Ortholog compatibility
KLLA0D04114g	CDC3_Klac_F	CACTAAATTACCGGATCAATTCGGGGGATCC CCACAATGGCAGAAGTTA	Ortholog compatibility
KLLA0D04114g	CDC3_Klac_R	AGAGCTCCACCGCGGTGGCGGCCGCTCTAGA ATATTTATCATCTTACTC	Ortholog compatibility
KLLA0D04796g	CBF5_Klac_F	CACTAAATTACCGGATCAATTCGGGGGATCC GATCGATGTCTGACGAAT	Ortholog compatibility
KLLA0D04796g	CBF5_Klac_R	GGAGCTCCACCGCGGTGGCGGCCGCTCTAGA CAGTCGTGACGAAATACG	Ortholog compatibility
KLLA0D06105g	CDC60_Klac_F	CACTAAATTACCGGATCAATTCGGGGGATCC GAAACATGTCTGCTGCTA	Ortholog compatibility
KLLA0D06105g	CDC60_Klac_R	GGAGCTCCACCGCGGTGGCGGCCGCTCTAGA TTTATCTATCTCTATTCG	Ortholog compatibility
KLLA0D06237g	MRS6_Klac_F	CACTAAATTACCGGATCAATTCGGGGGATCC TTAAAATGCTGAATGCCG	Ortholog compatibility
KLLA0D06237g	MRS6_Klac_R	GGAGCTCCACCGCGGTGGCGGCCGCTCTAGA GCTATTGGAATTGAAAGC	Ortholog compatibility
KLLA0D08008g	RPC10_Klac_F	CACTAAATTACCGGATCAATTCGGGGGATCC TCAAGATGTCCCGTGAAG	Ortholog compatibility
KLLA0D08008g	RPC10_Klac_R	GGAGCTCCACCGCGGTGGCGGCCGCTCTAGA TACATACAGGAAAGATGC	Ortholog compatibility
KLLA0D08118g	APC1_Klac_F	CACTAAATTACCGGATCAATTCGGGGGATCC CTGATATGGAACATGGTG	Ortholog compatibility
KLLA0D08118g	APC1_Klac_R	AGAGCTCCACCGCGGTGGCGGCCGCTCTAGA ATTGATTTGTTTTCGAGG	Ortholog compatibility
KLLA0D09350g	NOP9_Klac_F	CACTAAATTACCGGATCAATTCGGGGGATCC GCAGCATGTCTTTGAAAC	Ortholog compatibility
KLLA0D09350g	NOP9_Klac_R	GGAGCTCCACCGCGGTGGCGGCCGCTCTAGA TTATGCGCTTCCAAGAGG	Ortholog compatibility
KLLA0D13024g	QNS1_Klac_F	CACTAAATTACCGGATCAATTCGGGGGATCC TAATAATGTCACAATTGA	Ortholog compatibility
KLLA0D13024g	QNS1_Klac_R	AGAGCTCCACCGCGGTGGCGGCCGCTCTAGA TGCATAAGAGTCTGTATG	Ortholog compatibility
KLLA0D13882g	WBP1_Klac_F	CACTAAATTACCGGATCAATTCGGGGGATCC TAGGTATGCTACGGGTTA	Ortholog compatibility
KLLA0D13882g	WBP1_Klac_R	AGAGCTCCACCGCGGTGGCGGCCGCTCTAGA TTTTGGGTTTCAGTTTCC	Ortholog compatibility
KLLA0D16324g	APC2_Klac_F	CACTAAATTACCGGATCAATTCGGGGGATCC ACCGAATGACTAAGACTG	Ortholog compatibility
KLLA0D16324g	APC2_Klac_R	GGAGCTCCACCGCGGTGGCGGCCGCTCTAGA TCACGTGATACGAACTGC	Ortholog compatibility
KLLA0E00396g	COF1_Klac_F	CACTAAATTACCGGATCAATTCGGGGGATCC ACAAGATGTCCAGATCAG	Ortholog compatibility
KLLA0E00396g	COF1_Klac_R	GGAGCTCCACCGCGGTGGCGGCCGCTCTAGA TACTTTCATTTCTTGATG	Ortholog compatibility
KLLA0E03553g	ERG11_Klac_F	CACTAAATTACCGGATCAATTCGGGGGATCC TTATCATGTCAACGAAAT	Ortholog compatibility
KLLA0E03553g	ERG11_Klac_R	GGAGCTCCACCGCGGTGGCGGCCGCTCTAGA GGAGTGGAACACAGAAAC	Ortholog compatibility
KLLA0E04741g	PRP4_Klac_F	CACTAAATTACCGGATCAATTCGGGGGATCC TTCTAATGGTAGAATTAG	Ortholog compatibility
KLLA0E04741g	PRP4_Klac_R	AGAGCTCCACCGCGGTGGCGGCCGCTCTAGA TTTTACAAATTTGCGTAG	Ortholog compatibility
KLLA0E06259g	GLN1_Klac_F	CACTAAATTACCGGATCAATTCGGGGGATCC TAAAATGGCTGCTACTAG	Ortholog compatibility
KLLA0E06259g	GLN1_Klac_R	GGAGCTCCACCGCGGTGGCGGCCGCTCTAGA ATGGGAGAAATTTTGCTC	Ortholog compatibility
KLLA0E07139g	RBX1_Klac_F	CACTAAATTACCGGATCAATTCGGGGGATCC AGGAGATGGCCACGGATT	Ortholog compatibility
KLLA0E07139g	RBX1_Klac_R	GGAGCTCCACCGCGGTGGCGGCCGCTCTAGA TAGGCTTAACACTCTATC	Ortholog compatibility
KLLA0E07546g	FBA1_Klac_F	CACTAAATTACCGGATCAATTCGGGGGATCC TTACAATGCCAGCTCAAG	Ortholog compatibility
KLLA0E07546g	FBA1_Klac_R	GGAGCTCCACCGCGGTGGCGGCCGCTCTAGA CATTTCATGCGTTCTGGT	Ortholog compatibility
KLLA0E07942g	MAK11_Klac_F	CACTAAATTACCGGATCAATTCGGGGGATCC TTCAAATGCCGGATAATC	Ortholog compatibility
KLLA0E07942g	MAK11_Klac_R	GGAGCTCCACCGCGGTGGCGGCCGCTCTAGA ACAAAACAATACTGAAGC	Ortholog compatibility
KLLA0E07986g	CDC16_Klac_F	CACTAAATTACCGGATCAATTCGGGGGATCC GTTATATGTCTTCTTCAC	Ortholog compatibility
KLLA0E07986g	CDC16_Klac_R	AGAGCTCCACCGCGGTGGCGGCCGCTCTAGA TTAAGCTATATATGCAAG	Ortholog compatibility
KLLA0E09185g	RRP42_Klac_F	CACTAAATTACCGGATCAATTCGGGGGATCC AGATAATGGGACTTTCGT	Ortholog compatibility
KLLA0E09185g	RRP42_Klac_R	GGAGCTCCACCGCGGTGGCGGCCGCTCTAGA ATCGTTCATTCGTACTCG	Ortholog compatibility
KLLA0E09273g	HSP10_Klac_F	CACTAAATTACCGGATCAATTCGGGGGATCC TCAAAATGTCCACTCTAT	Ortholog compatibility
KLLA0E09273g	HSP10_Klac_R	AGAGCTCCACCGCGGTGGCGGCCGCTCTAGA TAATTCTGGTGTAACG	Ortholog compatibility
KLLA0E10076g	SPT15_Klac_F	CACTAAATTACCGGATCAATTCGGGGGATCC AGAAGATGTCAGAAGAAA	Ortholog compatibility
KLLA0E10076g	SPT15_Klac_R	GGAGCTCCACCGCGGTGGCGGCCGCTCTAGA ACCATCCAATAAAACATC	Ortholog compatibility
KLLA0E10879g	NAT2_Klac_F	CACTAAATTACCGGATCAATTCGGGGGATCC GTTAAATGTTCAAGTTTA	Ortholog compatibility
KLLA0E10879g	NAT2_Klac_R	GGAGCTCCACCGCGGTGGCGGCCGCTCTAGA CAGAAGATGGTCGGATAC	Ortholog compatibility
KLLA0E13387g	FAD1_Klac_F	CACTAAATTACCGGATCAATTCGGGGGATCC CTGCAATGTTGCAAGACG	Ortholog compatibility
KLLA0E13387g	FAD1_Klac_R	GGAGCTCCACCGCGGTGGCGGCCGCTCTAGA GTAGCTATTTGTGAGTGG	Ortholog compatibility
KLLA0E13805g	RPT1_Klac_F	CACTAAATTACCGGATCAATTCGGGGGATCC ACATTATGCCACCAAAGG	Ortholog compatibility
KLLA0E13805g	RPT1_Klac_R	GGAGCTCCACCGCGGTGGCGGCCGCTCTAGA TACAATCAGTTATATTGC	Ortholog compatibility
KLLA0E14190g	RPN11_Klac_F	CACTAAATTACCGGATCAATTCGGGGGATCC AAAAGATGGAAAGTTTAC	Ortholog compatibility
KLLA0E14190g	RPN11_Klac_R	AGAGCTCCACCGCGGTGGCGGCCGCTCTAGA ATGTATTTTTACTGTATG	Ortholog compatibility
KLLA0E14762g	GPI10_Klac_F	CACTAAATTACCGGATCAATTCGGGGGATCC GACCAATGAGCAACCAAG	Ortholog compatibility
KLLA0E14762g	GPI10_Klac_R	GGAGCTCCACCGCGGTGGCGGCCGCTCTAGA TTCTACTAGGCATCTTGC	Ortholog compatibility
KLLA0E17281g	YRB1_Klac_F	CACTAAATTACCGGATCAATTCGGGGGATCC AAAAAATGTCTGAAGAGA	Ortholog compatibility
KLLA0E17281g	YRB1_Klac_R	AGAGCTCCACCGCGGTGGCGGCCGCTCTAGA GAAGAGAGAGGCAAAAGC	Ortholog compatibility
KLLA0E17787g	APC11_Klac_F	CACTAAATTACCGGATCAATTCGGGGGATCC TTACTATGCGTATAGAGG	Ortholog compatibility
KLLA0E17787g	APC11_Klac_R	GGAGCTCCACCGCGGTGGCGGCCGCTCTAGA TCACTGATGATTTGAACC	Ortholog compatibility
KLLA0E19030g	SPC105_Klac_F	CACTAAATTACCGGATCAATTCGGGGGATCC TTCATATGACAGATCCAA	Ortholog compatibility
KLLA0E19030g	SPC105_Klac_R	GGAGCTCCACCGCGGTGGCGGCCGCTCTAGA ACAAAAGCTCGGATATCC	Ortholog compatibility
KLLA0E20295g	PUP3_Klac_F	CACTAAATTACCGGATCAATTCGGGGGATCC TTAAAATGTCTGACCCAA	Ortholog compatibility
KLLA0E20295g	PUP3_Klac_R	AGAGCTCCACCGCGGTGGCGGCCGCTCTAGA ACAAGAGTAGTATAAACC	Ortholog compatibility
KLLA0E20625g	ILS1_Klac_F	CACTAAATTACCGGATCAATTCGGGGGATCC AGAAAATGGCTGCCGAAG	Ortholog compatibility
KLLA0E20625g	ILS1_Klac_R	GGAGCTCCACCGCGGTGGCGGCCGCTCTAGA GAAACGTAACTGCTATAC	Ortholog compatibility
KLLA0E20933g	CDC27_Klac_F	CACTAAATTACCGGATCAATTCGGGGGATCC AACCCATGCTATTCCATT	Ortholog compatibility
KLLA0E20933g	CDC27_Klac_R	AGAGCTCCACCGCGGTGGCGGCCGCTCTAGA AGTAGATTTTTTGTAACG	Ortholog compatibility
KLLA0E22583g	URB2_Klac_F	CACTAAATTACCGGATCAATTCGGGGGATCC TCAAAATGTCCTTTCCCA	Ortholog compatibility
KLLA0E22583g	URB2_Klac_R	GGAGCTCCACCGCGGTGGCGGCCGCTCTAGA GGACTTTTCAATCATCATGCC	Ortholog compatibility
KLLA0E22627g	SNU13_Klac_F	CACTAAATTACCGGATCAATTCGGGGGATCC AAATAATGTCTGCTCCAA	Ortholog compatibility
KLLA0E22627g	SNU13_Klac_R	GGAGCTCCACCGCGGTGGCGGCCGCTCTAGA GGAAATCACGAAATGTGC	Ortholog compatibility
KLLA0E23595g	PGI1_Klac_F	CACTAAATTACCGGATCAATTCGGGGGATCC CAGAAATGGCTTCTAAGA	Ortholog compatibility
KLLA0E23595g	PGI1_Klac_R	GGAGCTCCACCGCGGTGGCGGCCGCTCTAGA AGGTGAAAAGGAAATTGC	Ortholog compatibility
KLLA0F01078g	RET1_Klac_F	CACTAAATTACCGGATCAATTCGGGGGATCC CTAAAATGAACCACACTG	Ortholog compatibility
KLLA0F01078g	RET1_Klac_R	AGAGCTCCACCGCGGTGGCGGCCGCTCTAGA AGAATCGTCAGAAAATGC	Ortholog compatibility
KLLA0F02431g	ALA1_Klac_F	CACTAAATTACCGGATCAATTCGGGGGATCC CTAGGATGACGATTGGTG	Ortholog compatibility
KLLA0F02431g	ALA1_Klac_R	AGAGCTCCACCGCGGTGGCGGCCGCTCTAGA AAGAGTTTATATTAAAGC	Ortholog compatibility
KLLA0F05071g	RPO21_Klac_F	CACTAAATTACCGGATCAATTCGGGGGATCC AAAAGATGGTCGATTTTC	Ortholog compatibility
KLLA0F05071g	RPO21_Klac_R	GGAGCTCCACCGCGGTGGCGGCCGCTCTAGA TTAATGATAATCTGCTGC	Ortholog compatibility
KLLA0F05115g	SCM3_Klac_F	CACTAAATTACCGGATCAATTCGGGGGATCC TATTGATGATTAAAAGAC	Ortholog compatibility
KLLA0F05115g	SCM3_Klac_R	GGAGCTCCACCGCGGTGGCGGCCGCTCTAGA CGAACCGTAAACACAGTG	Ortholog compatibility
KLLA0F05467g	CDC53_Klac_F	CACTAAATTACCGGATCAATTCGGGGGATCC AAGCTATGGCAGACACAT	Ortholog compatibility
KLLA0F05467g	CDC53_Klac_R	GGGCCCTAGCCGCGGTGGCGGCCGCTCTAGA TCTTATACATATGTATGG	Ortholog compatibility
KLLA0F05918g	THS1_Klac_F	CACTAAATTACCGGATCAATTCGGGGGATCC ACAGTATGAGTGCTGACA	Ortholog compatibility
KLLA0F05918g	THS1_Klac_R	GGAGCTCCACCGCGGTGGCGGCCGCTCTAGA ACTATAACTGTTGAAAGG	Ortholog compatibility
KLLA0F06644g	USE1_Klac_F	CACTAAATTACCGGATCAATTCGGGGGATCC GGAATATGACGACAGATT	Ortholog compatibility
KLLA0F06644g	USE1_Klac_R	GGAGCTCCACCGCGGTGGCGGCCGCTCTAGA TTTATCTAAATCTTGGAG	Ortholog compatibility
KLLA0F07315g	SWP1_Klac_F	CACTAAATTACCGGATCAATTCGGGGGATCC AAGAAATGAGAGTTCAAA	Ortholog compatibility
KLLA0F07315g	SWP1_Klac_R	GGAGCTCCACCGCGGTGGCGGCCGCTCTAGA CGGAACTAAGACTTGTCG	Ortholog compatibility
KLLA0F09812g	RPS2_Klac_F	CACTAAATTACCGGATCAATTCGGGGGATCC TCAAAGATGTCTGCTCCA	Ortholog compatibility
KLLA0F09812g	RPS2_Klac_R	GGAGCTCCACCGCGGTGGCGGCCGCTCTAGA AATATCTATACAGCACAG	Ortholog compatibility
KLLA0F09889g	SPT16_Klac_F	CACTAAATTACCGGATCAATTCGGGGGATCC TAACAATGAGTGACGGAG	Ortholog compatibility
KLLA0F09889g	SPT16_Klac_R	AGAGCTCCACCGCGGTGGCGGCCGCTCTAGA TAAACTATCCAGAGACAG	Ortholog compatibility
KLLA0F10681g	SLD3_Klac_F	CACTAAATTACCGGATCAATTCGGGGGATCC GTATCATGGATACTTCCG	Ortholog compatibility
KLLA0F10681g	SLD3_Klac_R	AGAGCTCCACCGCGGTGGCGGCCGCTCTAGA TATTGTAACGAATATACG	Ortholog compatibility
KLLA0F10791g	CDC20_Klac_F	CACTAAATTACCGGATCAATTCGGGGGATCC GGGAAATGGACAAGAATA	Ortholog compatibility
KLLA0F10791g	CDC20_Klac_R	AGAGCTCCACCGCGGTGGCGGCCGCTCTAGA AGAGTTTATATCGAATGC	Ortholog compatibility
KLLA0F11209g	ESA1_Klac_F	CACTAAATTACCGGATCAATTCGGGGGATCC AATACATGAGTCACGGCG	Ortholog compatibility
KLLA0F11209g	ESA1_Klac_R	GGAGCTCCACCGCGGTGGCGGCCGCTCTAGA ATATATACCAACATAACG	Ortholog compatibility
KLLA0F14344g	NTR2_Klac_F	CTAAATTACCGGATCAATTCGGGGGATCC TCATCATGGTAAAGATCAAG	Ortholog compatibility
KLLA0F14344g	NTR2_Klac_R	GGGCCCTAGCCGCGGTGGCGGCCGCTCTAGA CACGTGATTCGTGTTTGG	Ortholog compatibility
KLLA0F14421g	EXO70_Klac_F	CACTAAATTACCGGATCAATTCGGGGGATCC CAATAATGTCTTCTATTG	Ortholog compatibility
KLLA0F14421g	EXO70_Klac_R	AGAGCTCCACCGCGGTGGCGGCCGCTCTAGA CAGATTCTATAGACAAAG	Ortholog compatibility
KLLA0F14707g	RPT2_Klac_F	CACTAAATTACCGGATCAATTCGGGGGATCC GAACAATGGGTCAAGGAG	Ortholog compatibility
KLLA0F14707g	RPT2_Klac_R	GGAGCTCCACCGCGGTGGCGGCCGCTCTAGA ATGAAGATTAATCCCTAC	Ortholog compatibility
KLLA0F14707g	RPT2_Ncas_F	CACTAAATTACCGGATCAATTCGGGGGATCC TCACAATGGGACAGGGTG	Ortholog compatibility
KLLA0F14707g	RPT2_Ncas_R	GGAGCTCCACCGCGGTGGCGGCCGCTCTAGA TAGAATACAGAACATAAC	Ortholog compatibility
KLLA0F18040g	RPS13_Klac_F	CACTAAATTACCGGATCAATTCGGGGGATCC GTATATGCCATTGGTGGT	Ortholog compatibility
KLLA0F18040g	RPS13_Klac_R	GGAGCTCCACCGCGGTGGCGGCCGCTCTAGA CCACTCTAGAAGAATTAG	Ortholog compatibility
KLLA0F18392g	KRS1_Klac_F	CACTAAATTACCGGATCAATTCGGGGGATCC TTAAAATGTCTCAACCTC	Ortholog compatibility
KLLA0F18392g	KRS1_Klac_R	GGAGCTCCACCGCGGTGGCGGCCGCTCTAGA CAAATATGCAAATAGCTG	Ortholog compatibility
KLLA0F18832g	TPI1_Klac_F	CACTAAATTACCGGATCAATTCGGGGGATCC CAATCATGGCTAGAACATT	Ortholog compatibility
KLLA0F18832g	TPI1_Klac_R	GGAGCTCCACCGCGGTGGCGGCCGCTCTAGA CCTAGGTAACTATCGTAT	Ortholog compatibility
KLLA0F19316g	APC4_Klac_F	CACTAAATTACCGGATCAATTCGGGGGATCC CAAGAATGTCCTTCAGCA	Ortholog compatibility
KLLA0F19316g	APC4_Klac_R	AGAGCTCCACCGCGGTGGCGGCCGCTCTAGA TTTTTCTTGGTTTTCTGG	Ortholog compatibility
KLLA0F22022g	ILV3_Klac_F	CACTAAATTACCGGATCAATTCGGGGGATCC AGATAATGTTTTCACAG	Ortholog compatibility
KLLA0F22022g	ILV3_Klac_R	GGAGCTCCACCGCGGTGGCGGCCGCTCTAGA TATCGCATGGGAATGAAG	Ortholog compatibility
KLLA0F25542g	RPS20_Klac_F	CACTAAATTACCGGATCAATTCGGGGGATCC ACACGATGTCTCAAGTTG	Ortholog compatibility
KLLA0F25542g	RPS20_Klac_R	GGAGCTCCACCGCGGTGGCGGCCGCTCTAGA TACATCATTATCGGTGCG	Ortholog compatibility
Ncas412.2	RPB11_Ncas_F	CACTAAATTACCGGATCAATTCGGGGGATCC AAACGATGAATGCTCCAG	Ortholog compatibility
Ncas412.2	RPB11_Ncas_R	GGAGCTCCACCGCGGTGGCGGCCGCTCTAGA CACAACATTAACTTTACG	Ortholog compatibility
Ncas457.2	ALA1_Ncas_F	CACTAAATTACCGGATCAATTCGGGGGATCC CCAAGATGACTATCGGTG	Ortholog compatibility
Ncas457.2	ALA1_Ncas_R	AGAGCTCCACCGCGGTGGCGGCCGCTCTAGA ACCGTTAAGTAAACGAGG	Ortholog compatibility
Ncas469.1	PRP43_Ncas_F	CACTAAATTACCGGATCAATTCGGGGGATCC ATGAGATGAGCTTGATAT	Ortholog compatibility
Ncas469.1	PRP43_Ncas_R	GGAGCTCCACCGCGGTGGCGGCCGCTCTAGA AGGAAGTTGCATTACTTC	Ortholog compatibility
Ncas469.3	CDC20_Ncas_F	CACTAAATTACCGGATCAATTCGGGGGATCC GAAATATGATCGAGAATA	Ortholog compatibility
Ncas469.3	CDC20_Ncas_R	GGAGCTCCACCGCGGTGGCGGCCGCTCTAGA GGTTAAATGAATCATCTG	Ortholog compatibility
Ncas481.1	LAS1_Ncas_F	CACTAAATTACCGGATCAATTCGGGGGATCC AAAGGATGAACCATGCAA	Ortholog compatibility
Ncas481.1	LAS1_Ncas_R	GGAGCTCCACCGCGGTGGCGGCCGCTCTAGA CTAAAAGATACCTTATCG	Ortholog compatibility
Ncas488.4	CBF5_Ncas_F	CACTAAATTACCGGATCAATTCGGGGGATCC TAGAAATGTCTAAAGACT	Ortholog compatibility
Ncas488.4	CBF5_Ncas_R	GGAGCTCCACCGCGGTGGCGGCCGCTCTAGA CTCCACTCCAGCTTTGAC	Ortholog compatibility
Ncas493.1	SMT3_Ncas_F	CACTAAATTACCGGATCAATTCGGGGGATCC CACAAATGTCCGACAACC	Ortholog compatibility
Ncas493.1	SMT3_Ncas_R	AGAGCTCCACCGCGGTGGCGGCCGCTCTAGA CGTGTAGTTTGATACATC	Ortholog compatibility
Ncas549.1	SNU13_Ncas_F	CACTAAATTACCGGATCAATTCGGGGGATCC TGAAAATGTCTGCCCCAA	Ortholog compatibility
Ncas549.1	SNU13_Ncas_R	GGAGCTCCACCGCGGTGGCGGCCGCTCTAGA GGGATTGTATACTCTAGC	Ortholog compatibility
Ncas555.3	SPT15_Ncas_F	CACTAAATTACCGGATCAATTCGGGGGATCC GTAACATGTCAGAAGAGG	Ortholog compatibility
Ncas555.3	SPT15_Ncas_R	GGAGCTCCACCGCGGTGGCGGCCGCTCTAGA CCTCGCCTGTCTTCTTCG	Ortholog compatibility
Ncas560.1	URB2_Ncas_F	CACTAAATTACCGGATCAATTCGGGGGATCC TATAGATGATAGAGATTC	Ortholog compatibility
Ncas560.1	URB2_Ncas_R	GGAGCTCCACCGCGGTGGCGGCCGCTCTAGA CTATCTAATCTTCATTCC	Ortholog compatibility
Ncas563.4	RPS2_Ncas_F	CACTAAATTACCGGATCAATTCGGGGGATCC TAACAATGTCTGCTCCAC	Ortholog compatibility
Ncas563.4	RPS2_Ncas_R	GGAGCTCCACCGCGGTGGCGGCCGCTCTAGA ATATCATACGCTTAGTAC	Ortholog compatibility
Ncas569.11	TPI1_Ncas_F	CACTAAATTACCGGATCAATTCGGGGGATCC TAAAAATGGCTAGAACTT	Ortholog compatibility
Ncas569.11	TPI1_Ncas_R	GGAGCTCCACCGCGGTGGCGGCCGCTCTAGA CATACATTATCCTTAAGG	Ortholog compatibility
Ncas577.9	WBP1_Ncas_F	CACTAAATTACCGGATCAATTCGGGGGATCC ACAACATGGCGTCCCTGA	Ortholog compatibility
Ncas577.9	WBP1_Ncas_R	AGAGCTCCACCGCGGTGGCGGCCGCTCTAGA TAAGTTAAATAAGATCAG	Ortholog compatibility
Ncas581.7	SEC20_Ncas_F	CACTAAATTACCGGATCAATTCGGGGGATCC CAAGAATGAATTGCGAGA	Ortholog compatibility
Ncas581.7	SEC20_Ncas_R	GGAGCTCCACCGCGGTGGCGGCCGCTCTAGA CCATGCATGTGCTTCTTC	Ortholog compatibility
Ncas585.5	RBX1_Ncas_F	CACTAAATTACCGGATCAATTCGGGGGATCC CCACAATGAGCGATCTTG	Ortholog compatibility
Ncas585.5	RBX1_Ncas_R	AGAGCTCCACCGCGGTGGCGGCCGCTCTAGA CTACCTGCCACATCTTGC	Ortholog compatibility
Ncas599.13	ILS1_Ncas_F	CACTAAATTACCGGATCAATTCGGGGGATCC ATATCATGTCTGAAAACA	Ortholog compatibility
Ncas599.13	ILS1_Ncas_R	GGAGCTCCACCGCGGTGGCGGCCGCTCTAGA AGTACAAACCGTTGTTGG	Ortholog compatibility
Ncas599.5	CDC27_Ncas_F	CACTAAATTACCGGATCAATTCGGGGGATCC ATAACATGCTGTTTCCAC	Ortholog compatibility
Ncas599.5	CDC27_Ncas_R	AGAGCTCCACCGCGGTGGCGGCCGCTCTAGA ATAATGATCAATTATTCC	Ortholog compatibility
Ncas604.11	CDC3_Ncas_F	CACTAAATTACCGGATCAATTCGGGGGATCC CCATTATGAGCAGTCCCA	Ortholog compatibility
Ncas604.11	CDC3_Ncas_R	AGAGCTCCACCGCGGTGGCGGCCGCTCTAGA AAAAAACGGTAAAAGACG	Ortholog compatibility
Ncas605.14	RET1_Ncas_R	AGAGCTCCACCGCGGTGGCGGCCGCTCTAGA AGGAAATAATATTATCGC	Ortholog compatibility
Ncas605.14	RET1_Ncas_F	CACTAAATTACCGGATCAATTCGGGGGATCC TTATCATGAGTGCAATTG	Ortholog compatibility
Ncas607.5	TSR4_Ncas_F	CACTAAATTACCGGATCAATTCGGGGGATCC ATAGTATGTCAAAGAGTG	Ortholog compatibility
Ncas607.5	TSR4_Ncas_R	GGAGCTCCACCGCGGTGGCGGCCGCTCTAGA GTGAAAAAGAAACAGAGG	Ortholog compatibility
Ncas609.11	PUP3_Ncas_F	CACTAAATTACCGGATCAATTCGGGGGATCC AAAAGATGTCAGATCCAA	Ortholog compatibility
Ncas609.11	PUP3_Ncas_R	AGAGCTCCACCGCGGTGGCGGCCGCTCTAGA TTTATAGATTGATGGGAG	Ortholog compatibility
Ncas622.12	COF1_Ncas_F	CACTAAATTACCGGATCAATTCGGGGGATCC ATACAATGTCAAGATCTG	Ortholog compatibility
Ncas622.12	COF1_Ncas_R	GGAGCTCCACCGCGGTGGCGGCCGCTCTAGA ATGTCTTCAACATTTTGC	Ortholog compatibility
Ncas624.6	SCM3_Ncas_R	GGAGCTCCACCGCGGTGGCGGCCGCTCTAGA TTCTTTCTTGTTAGGGTG	Ortholog compatibility
Ncas624.6	SCM3_Ncas_F	CACTAAATTACCGGATCAATTCGGGGGATC TTTCGATGAAACAATCAA	Ortholog compatibility
Ncas624.7	RPO21_Ncas_F	CACTAAATTACCGGATCAATTCGGGGGATCC CAAGAATGGTTAGTGAAC	Ortholog compatibility
Ncas624.7	RPO21_Ncas_R	GGAGCTCCACCGCGGTGGCGGCCGCTCTAGA TGTGTACCTGTAAGTCTC	Ortholog compatibility
Ncas627.7	IPL1_Ncas_F	CACTAAATTACCGGATCAATTCGGGGGATCC ACAGCATGGACAGCAGCA	Ortholog compatibility
Ncas627.7	IPL1_Ncas_R	GGAGCTCCACCGCGGTGGCGGCCGCTCTAGA CGCTCGCTTATGTAATTC	Ortholog compatibility
Ncas628.14	PGK1_Ncas_F	CACTAAATTACCGGATCAATTCGGGGGATCC TAAAAATGTCTCTATCTTC	Ortholog compatibility
Ncas628.14	PGK1_Ncas_R	GGAGCTCCACCGCGGTGGCGGCCGCTCTAGA ACGTACGTATCATCAATC	Ortholog compatibility
Ncas631.17	PRP4_Ncas_F	CACTAAATTACCGGATCAATTCGGGGGATCC ATATAATGGGAGCTAGGA	Ortholog compatibility
Ncas631.17	PRP4_Ncas_R	AGAGCTCCACCGCGGTGGCGGCCGCTCTAGA GCTCTAGTATATGTTATG	Ortholog compatibility
Ncas633.18	FAD1_Ncas_F	CACTAAATTACCGGATCAATTCGGGGGATCC TAATAATGGGACTTGGAG	Ortholog compatibility
Ncas633.18	FAD1_Ncas_R	GGAGCTCCACCGCGGTGGCGGCCGCTCTAGA ATTATTGAGAAGGTCAGG	Ortholog compatibility
Ncas636.14	RLI1_Ncas_F	CACTAAATTACCGGATCAATTCGGGGGATCC AAATAATGAGTGAAAAGA	Ortholog compatibility
Ncas636.14	RLI1_Ncas_R	AGAGCTCCACCGCGGTGGCGGCCGCTCTAGA TTTCAATAAATAAGTGAG	Ortholog compatibility
Ncas640.2	ESA1_Ncas_F	CACTAAATTACCGGATCAATTCGGGGGATCC TGATCATGGAGCCAGTTG	Ortholog compatibility
Ncas640.2	ESA1_Ncas_R	GGAGCTCCACCGCGGTGGCGGCCGCTCTAGA ATGGATATGCTCATCAAG	Ortholog compatibility
Ncas641.27	FBA1_Ncas_F	CACTAAATTACCGGATCAATTCGGGGGATCC CAAAAATGGGTATTTTAG	Ortholog compatibility
Ncas641.27	FBA1_Ncas_R	GGAGCTCCACCGCGGTGGCGGCCGCTCTAGA CATTTACATTTTCACGAC	Ortholog compatibility
Ncas647.11	ILV3_Ncas_F	CACTAAATTACCGGATCAATTCGGGGGATCC CAATAATGGGATTGTTAA	Ortholog compatibility
Ncas647.11	ILV3_Ncas_R	GGGCCCTAGCCGCGGTGGCGGCCGCTCTAGA GAACAAGTTAATTGTTCG	Ortholog compatibility
Ncas648.8	NAT2_Ncas_F	CACTAAATTACCGGATCAATTCGGGGGATCC ATGAGATGTTTTCCACTA	Ortholog compatibility
Ncas648.8	NAT2_Ncas_R	GGAGCTCCACCGCGGTGGCGGCCGCTCTAGA AGTAGATTGGTATAATGG	Ortholog compatibility
Ncas650.11	APC5_Ncas_F	CACTAAATTACCGGATCAATTCGGGGGATCC AGGAAATGTCCCTTCCTT	Ortholog compatibility
Ncas650.11	APC5_Ncas_R	GGGCCCTAGCCGCGGTGGCGGCCGCTCTAGA TTATTAGATACTTGAAAG	Ortholog compatibility
Ncas650.7	CDC60_Ncas_F	CACTAAATTACCGGATCAATTCGGGGGATCC ATCATATGTATATATTAC	Ortholog compatibility
Ncas650.7	CDC60_Ncas_R	GGGCCCTAGCCGCGGTGGCGGCCGCTCTAGA TTTATTTCATTAATTCAG	Ortholog compatibility
Ncas652.18	USE1_Ncas_F	CACTAAATTACCGGATCAATTCGGGGGATCC AAAAAATGAGCCTTTCAT	Ortholog compatibility
Ncas652.18	USE1_Ncas_R	GGAGCTCCACCGCGGTGGCGGCCGCTCTAGA TATACAAAACACCTATGG	Ortholog compatibility
Ncas652.4	SLD3_Ncas_F	CACTAAATTACCGGATCAATTCGGGGGATCC ATATCATGGATACCTGGT	Ortholog compatibility
Ncas652.4	SLD3_Ncas_R	AGAGCTCCACCGCGGTGGCGGCCGCTCTAGA ATGTTATGTTATGAATGC	Ortholog compatibility
Ncas653.29	DML1_Ncas_F	CACTAAATTACCGGATCAATTCGGGGGATCC AAATTATGCATGAGATAA	Ortholog compatibility
Ncas653.29	DML1_Ncas_R	GGAGCTCCACCGCGGTGGCGGCCGCTCTAGA GGTCTTCAATAACTACTC	Ortholog compatibility
Ncas653.31	CEF1_Ncas_F	CACTAAATTACCGGATCAATTCGGGGGATCC AGAAGATGGCACCCATTC	Ortholog compatibility
Ncas653.31	CEF1_Ncas_R	GGAGCTCCACCGCGGTGGCGGCCGCTCTAGA CGTAACGTTAACGATAAC	Ortholog compatibility
Ncas654.1	APC1_Ncas_F	CACTAAATTACCGGATCAATTCGGGGGATCC ATTAGATGAGGACTTCAA	Ortholog compatibility
Ncas654.1	APC1_Ncas_R	AGAGCTCCACCGCGGTGGCGGCCGCTCTAGA ATCAAGGCTTGGTTTGTC	Ortholog compatibility
Ncas661.28	KRS1_Ncas_F	CACTAAATTACCGGATCAATTCGGGGGATCC TTCAAATGAAATTTTATA	Ortholog compatibility
Ncas661.28	KRS1_Ncas_R	GGAGCTCCACCGCGGTGGCGGCCGCTCTAGA TACACAGGGAATTAAACG	Ortholog compatibility
Ncas663.8	MRS6_Ncas_F	CACTAAATTACCGGATCAATTCGGGGGATCC AAAATATGCTAAGTCCAG	Ortholog compatibility
Ncas663.8	MRS6_Ncas_R	GGAGCTCCACCGCGGTGGCGGCCGCTCTAGA CCGCCAGCTTTATAATCG	Ortholog compatibility
Ncas666.8	MET4_Ncas1_F	CACTAAATTACCGGATCAATTCGGGGGATCC AAAACATGCCTGATCAGA	Ortholog compatibility
Ncas666.8	MET4_Ncas1_R	AGAGCTCCACCGCGGTGGCGGCCGCTCTAGA CTACTTATTCTCAACTCC	Ortholog compatibility
Ncas669.11	GPI10_Ncas_F	CACTAAATTACCGGATCAATTCGGGGGATCC CGATAATGAGGAAACTAG	Ortholog compatibility
Ncas669.11	GPI10_Ncas_R	GGAGCTCCACCGCGGTGGCGGCCGCTCTAGA ACTTATAGTATATTGTGC	Ortholog compatibility
Ncas669.15	TIP20_Ncas_F	ATTACCGGATCAATTCGGGGGATCC GTACCATGTTGAATGATATTAATG	Ortholog compatibility
Ncas669.15	TIP20_Ncas_R	CCCTAGCCGCGGTGGCGGCCGCTCTAGA CGTAATTTTCTCTCTCTATCC	Ortholog compatibility
Ncas669.17	RRP42_Ncas_F	CACTAAATTACCGGATCAATTCGGGGGATCC AAGAAATGGTTCTTTCCG	Ortholog compatibility
Ncas669.17	RRP42_Ncas_R	GGAGCTCCACCGCGGTGGCGGCCGCTCTAGA ACACTCGATGCATTCTCC	Ortholog compatibility
Ncas670.17	ILV5_Ncas_F	CACTAAATTACCGGATCAATTCGGGGGATCC CAGAAATGTTGAGATCCC	Ortholog compatibility
Ncas670.17	ILV5_Ncas_R	GGAGCTCCACCGCGGTGGCGGCCGCTCTAGA AAATGAAGGAATTGTTCC	Ortholog compatibility
Ncas672.20	GLN1_Ncas_F	CACTAAATTACCGGATCAATTCGGGGGATCC CAGAAATGACTGACGTTA	Ortholog compatibility
Ncas672.20	GLN1_Ncas_R	GGGCCCTAGCCGCGGTGGCGGCCGCTCTAGA TTTTTAGTTTGCTTTTGC	Ortholog compatibility
Ncas675.35	NTR2_Ncas_F	CACTAAATTACCGGATCAATTCGGGGGATCC TTGAGATGTCATTTAAAA	Ortholog compatibility
Ncas675.35	NTR2_Ncas_R	GGAGCTCCACCGCGGTGGCGGCCGCTCTAGA TACTAGCTCTTTCTTACC	Ortholog compatibility
Ncas677.25	RPC10_Ncas_F	CACTAAATTACCGGATCAATTCGGGGGATCC ATCAAATGTCTCGTGAAG	Ortholog compatibility
Ncas677.25	RPC10_Ncas_R	GGAGCTCCACCGCGGTGGCGGCCGCTCTAGA GAACAACCAGGATGATCG	Ortholog compatibility
Ncas678.2	RPT1_Ncas_F	CACTAAATTACCGGATCAATTCGGGGGATCC TTACAATGCCTCCAAAAG	Ortholog compatibility
Ncas678.2	RPT1_Ncas_R	GGAGCTCCACCGCGGTGGCGGCCGCTCTAGA GTATGTGTACATTAGTCC	Ortholog compatibility
Ncas680.35	CDC23_Ncas_F	CACTAAATTACCGGATCAATTCGGGGGATCC AAAAAATGGATGAAGAGT	Ortholog compatibility
Ncas680.35	CDC23_Ncas_R	AGAGCTCCACCGCGGTGGCGGCCGCTCTAGA ATAACTTATATGAACATG	Ortholog compatibility
Ncas680.9	SWP1_Ncas_F	CACTAAATTACCGGATCAATTCGGGGGATCC TTACAATGCAATTATCCG	Ortholog compatibility
Ncas680.9	SWP1_Ncas_R	GGAGCTCCACCGCGGTGGCGGCCGCTCTAGA GCCTATATTCATATGTAC	Ortholog compatibility
Ncas681.31	RPN11_Ncas_F	AAATTACCGGATCAATTCGGGGGATCC TCAGAATGGAAAGATTGCAAAG	Ortholog compatibility
Ncas681.31	RPN11_Ncas_R	AGAGCTCCACCGCGGTGGCGGCCGCTCTAGA TTTTTATTACCGCTATCC	Ortholog compatibility
Ncas684.15	NOP9_Ncas_F	CACTAAATTACCGGATCAATTCGGGGGATCC AAACGATGTCTTTGAAAC	Ortholog compatibility
Ncas684.15	NOP9_Ncas_R	GGAGCTCCACCGCGGTGGCGGCCGCTCTAGA TGAATGATATAGATTAGC	Ortholog compatibility
Ncas685.10	CDC16_Ncas_F	CACTAAATTACCGGATCAATTCGGGGGATCC ATTAAATGCGAAATCCTA	Ortholog compatibility
Ncas685.10	CDC16_Ncas_R	AGAGCTCCACCGCGGTGGCGGCCGCTCTAGA AGACAATAATAACCTGCG	Ortholog compatibility
Ncas685.11	MAK11_Ncas_F	CACTAAATTACCGGATCAATTCGGGGGATCC CCAACATGGCTAAAAATC	Ortholog compatibility
Ncas685.11	MAK11_Ncas_R	GGAGCTCCACCGCGGTGGCGGCCGCTCTAGA GTTGAAATCATCAACTCC	Ortholog compatibility
Ncas686.6	QNS1_Ncas_F	CACTAAATTACCGGATCAATTCGGGGGATCC ACAAGATGTCACATTTAA	Ortholog compatibility
Ncas686.6	QNS1_Ncas_R	AGAGCTCCACCGCGGTGGCGGCCGCTCTAGA ATTTCATTAGATTAATCG	Ortholog compatibility
Ncas687.35	SPT16_Ncas_F	CACTAAATTACCGGATCAATTCGGGGGATCC TCACCATGGAAGATCTAA	Ortholog compatibility
Ncas687.35	SPT16_Ncas_R	AGAGCTCCACCGCGGTGGCGGCCGCTCTAGA TTACTAAATTATAGTAGC	Ortholog compatibility
Ncas692.16	TAF8_Ncas_F	CACTAAATTACCGGATCAATTCGGGGGATCC AACGTATGGCAGAAACTG	Ortholog compatibility
Ncas692.16	TAF8_Ncas_R	AGAGCTCCACCGCGGTGGCGGCCGCTCTAGA TTTATTTAGATAGTGGAC	Ortholog compatibility
Ncas693.14	APC4_Ncas_R	AGAGCTCCACCGCGGTGGCGGCCGCTCTAGA TTTGCTATATAGTTAGTC	Ortholog compatibility
Ncas693.14	APC4_Ncas_F	CACTAAATTACCGGATCAATTCGGGGGATCC AATAAATGAGCAACCTGA	Ortholog compatibility
Ncas698.26	RTS2_Ncas_F	CACTAAATTACCGGATCAATTCGGGGGATCC ATAGGATGGCTAAGGCAG	Ortholog compatibility
Ncas698.26	RTS2_Ncas_R	AGAGCTCCACCGCGGTGGCGGCCGCTCTAGA CGCTCTTGGAGGTTCGCG	Ortholog compatibility
Ncas699.20	ERG11_Ncas_F	CACTAAATTACCGGATCAATTCGGGGGATCC ATAACATGTCGGATAGTA	Ortholog compatibility
Ncas699.20	ERG11_Ncas_R	GGGCCCTAGCCGCGGTGGCGGCCGCTCTAGA ATTAAGACTCCTAAACAC	Ortholog compatibility
Ncas699.28	HSP10_Ncas_F	CACTAAATTACCGGATCAATTCGGGGGATCC GAAACATGGCTACCATAT	Ortholog compatibility
Ncas699.28	HSP10_Ncas_R	AGAGCTCCACCGCGGTGGCGGCCGCTCTAGA AATAATCAAAGATGAATC	Ortholog compatibility
Ncas702.11	KAP95_Ncas_F	CACTAAATTACCGGATCAATTCGGGGGATCC CATCCATGTCTTCAAAAG	Ortholog compatibility
Ncas702.11	KAP95_Ncas_R	AGAGCTCCACCGCGGTGGCGGCCGCTCTAGA CATCTAGTGGAGGTATCG	Ortholog compatibility
Ncas702.23	UFE1_Ncas_F	ACTAAATTACCGGATCAATTCGGGGGATCCCGACGATGGCAAACCTCAC	Ortholog compatibility
Ncas702.23	UFE1_Ncas_R	GCCCTAGCCGCGGTGGCGGCCGCTCTAGA TGCATAATTAAGGTTTGCC	Ortholog compatibility
Ncas704.12	THS1_Ncas_F	CACTAAATTACCGGATCAATTCGGGGGATCC AATATATGTCAAAGGACA	Ortholog compatibility
Ncas704.12	THS1_Ncas_R	GGAGCTCCACCGCGGTGGCGGCCGCTCTAGA ATAACAATTCAAACATCC	Ortholog compatibility
Ncas704.2	CDC53_Ncas_F	CACTAAATTACCGGATCAATTCGGGGGATCC ATACCATGCCTGATTCAT	Ortholog compatibility
Ncas704.2	CDC53_Ncas_R	AGAGCTCCACCGCGGTGGCGGCCGCTCTAGA TCATGCTAAGTAGGTGTA	Ortholog compatibility
Ncas706.15	SUI1_Ncas_F	CACTAAATTACCGGATCAATTCGGGGGATCC TGTATATGTCTATCGAGA	Ortholog compatibility
Ncas706.15	SUI1_Ncas_R	AGAGCTCCACCGCGGTGGCGGCCGCTCTAGA GGAGGATAATACAGAGAG	Ortholog compatibility
Ncas709.62	RPS20_Ncas_F	CACTAAATTACCGGATCAATTCGGGGGATCC TAATAATGTCTGACTTCC	Ortholog compatibility
Ncas709.62	RPS20_Ncas_R	GGGCCCTAGCCGCGGTGGCGGCCGCTCTAGA TTAAAGCATCTTAGTTGC	Ortholog compatibility
Ncas710.13	RPS13_Ncas_F	CACTAAATTACCGGATCAATTCGGGGGATCC TCAAAATGGGTCGTATGC	Ortholog compatibility
Ncas710.13	RPS13_Ncas_R	GGAGCTCCACCGCGGTGGCGGCCGCTCTAGA AAGATGCAATTAGAAAGG	Ortholog compatibility
Ncas711.33	EXO70_Ncas_F	CACTAAATTACCGGATCAATTCGGGGGATCC GAAGAATGTCTATGGAAA	Ortholog compatibility
Ncas711.33	EXO70_Ncas_R	AGAGCTCCACCGCGGTGGCGGCCGCTCTAGA CATAGTACGTAAGTTCTG	Ortholog compatibility
Ncas713.48	APC2_Ncas_F	CACTAAATTACCGGATCAATTCGGGGGATCC TGAGTATGTCTTTGGATG	Ortholog compatibility
Ncas713.48	APC2_Ncas_R	GGGCCCTAGCCGCGGTGGCGGCCGCTCTAGA TGCGTCATGGTTGGTGTG	Ortholog compatibility
Ncas713.7	CDC15_Ncas_F	CACTAAATTACCGGATCAATTCGGGGGATCC TATATATGTATGAGCGTA	Ortholog compatibility
Ncas713.7	CDC15_Ncas_R	GGAGCTCCACCGCGGTGGCGGCCGCTCTAGA ACTATCAGTTTATTGAGC	Ortholog compatibility
Ncas716.65	YRB1_Ncas_F	CACTAAATTACCGGATCAATTCGGGGGATCC TAGTAATGTCTGAAAAAG	Ortholog compatibility
Ncas716.65	YRB1_Ncas_R	AGAGCTCCACCGCGGTGGCGGCCGCTCTAGA ATTTAAGTTGAGGTTGCG	Ortholog compatibility
Ncas718.74	NOP1_Ncas_F	CACTAAATTACCGGATCAATTCGGGGGATCC AAATCATGTCATTCAGAC	Ortholog compatibility
Ncas718.74	NOP1_Ncas_R	GGAGCTCCACCGCGGTGGCGGCCGCTCTAGA ACAAAAGGTAAAGTAACG	Ortholog compatibility
Ncas718.77	APC11_Ncas_F	CACTAAATTACCGGATCAATTCGGGGGATCC CAAGCATGAAGCTAGAAG	Ortholog compatibility
Ncas718.77	APC11_Ncas_R	GGAGCTCCACCGCGGTGGCGGCCGCTCTAGA GTATATAGGTAGTTGTGG	Ortholog compatibility
Ncas719.47	SPP382_Ncas_F	CACTAAATTACCGGATCAATTCGGGGGATCC TATACATGAACGGATCGG	Ortholog compatibility
Ncas719.47	SPP382_Ncas_R	GGAGCTCCACCGCGGTGGCGGCCGCTCTAGA CTTTTGAATGTTTACTTG	Ortholog compatibility
Ncas720.45	SEC27_Ncas_F	CACTAAATTACCGGATCAATTCGGGGGATCC ACGTGATGAAATTGGATA	Ortholog compatibility
Ncas720.45	SEC27_Ncas_R	AGAGCTCCACCGCGGTGGCGGCCGCTCTAGA ATGATTTTTCATTGTAAC	Ortholog compatibility
Ncas720.5	SPC105_Ncas_F	CACTAAATTACCGGATCAATTCGGGGGATCC CATTAATGCTACAATTTT	Ortholog compatibility
Ncas720.5	SPC105_Ncas_R	GGAGCTCCACCGCGGTGGCGGCCGCTCTAGA ATTTAGTATATTGCACTG	Ortholog compatibility
Ncas720.54	ALG2_Ncas_F	CACTAAATTACCGGATCAATTCGGGGGATCC ACACGATGGCTACAGAAC	Ortholog compatibility
Ncas720.54	ALG2_Ncas_R	AGAGCTCCACCGCGGTGGCGGCCGCTCTAGA TTGTAACGTTAAAGGTGG	Ortholog compatibility
Ncas721.125	RRN3_Ncas_F	CACTAAATTACCGGATCAATTCGGGGGATCC ACAATATGATGGCATTTG	Ortholog compatibility
Ncas721.125	RRN3_Ncas_R	AGAGCTCCACCGCGGTGGCGGCCGCTCTAGA GTTGGTTTGATTTTTGGG	Ortholog compatibility
Ncas721.30	PGI1_Ncas_F	CACTAAATTACCGGATCAATTCGGGGGATCC AATTAATGGAAGCCAGTT	Ortholog compatibility
Ncas721.30	PGI1_Ncas_R	GGAGCTCCACCGCGGTGGCGGCCGCTCTAGA TGGATTGTGTGAGAAAGC	Ortholog compatibility
Ncas721.46	CDC28_Ncas_F	CACTAAATTACCGGATCAATTCGGGGGATCC AAAGAATGAGTGGAGAGT	Ortholog compatibility
Ncas721.46	CDC28_Ncas_R	GGAGCTCCACCGCGGTGGCGGCCGCTCTAGA CTGTGTAGTACGTATTAG	Ortholog compatibility
Ncas721.96	CDC42_Ncas_F	CACTAAATTACCGGATCAATTCGGGGGATCC ACATTATGAAAACGATTA	Ortholog compatibility
Ncas721.96	CDC42_Ncas_R	GGAGCTCCACCGCGGTGGCGGCCGCTCTAGA ACAAGGAAGAGATATGAG	Ortholog compatibility
SPAC110.03	CDC42_Spom_F	CACTAAATTACCGGATCAATTCGGGGGATCC ATAGTATGCCCACCATTA	Ortholog compatibility
SPAC110.03	CDC42_Spom_R	GGAGCTCCACCGCGGTGGCGGCCGCTCTAGA AAACTAGCTGTATTAAGG	Ortholog compatibility
SPAC13A11.02c	ERG11_Spom_F	CACTAAATTACCGGATCAATTCGGGGGATCC TCAGGATGGCATTCTCTT	Ortholog compatibility
SPAC13A11.02c	ERG11_Spom_R	GGGCCCTAGCCGCGGTGGCGGCCGCTCTAGA CGTATTGCAAATGCATTC	Ortholog compatibility
SPAC1486.03c	SPP382_Spom_F	CACTAAATTACCGGATCAATTCGGGGGATCC TTGATATGCAAAATGAGT	Ortholog compatibility
SPAC1486.03c	SPP382_Spom_R	GGAGCTCCACCGCGGTGGCGGCCGCTCTAGA AGCGCTGTTAATCAAGTC	Ortholog compatibility
SPAC17C9.01c	CDC27_Spom_F	CACTAAATTACCGGATCAATTCGGGGGATCC TTGTCATGACAGATCGAT	Ortholog compatibility
SPAC17C9.01c	CDC27_Spom_R	AGAGCTCCACCGCGGTGGCGGCCGCTCTAGA GCATCCCTAAAATACAAG	Ortholog compatibility
SPAC17G6.07c	USE1_Spom_F	CACTAAATTACCGGATCAATTCGGGGGATCC TTAAAATGAGTAAAGATT	Ortholog compatibility
SPAC17G6.07c	USE1_Spom_R	GGAGCTCCACCGCGGTGGCGGCCGCTCTAGA GTCCGAGAATTCTTTACG	Ortholog compatibility
SPAC17G6.12	CDC53_Spom_F	CACTAAATTACCGGATCAATTCGGGGGATCC GGT TAATGACTAC TTTGA	Ortholog compatibility
SPAC17G6.12	CDC53_Spom_R	GGGCCCTAGCCGCGGTGGCGGCCGCTCTAGA TTACATATATAACACTCG	Ortholog compatibility
SPAC17G8.06c	ILV3_Spom_F	CACTAAATTACCGGATCAATTCGGGGGATCC AGAAGATGATGTTCTGCA	Ortholog compatibility
SPAC17G8.06c	ILV3_Spom_R	GGGCCCTAGCCGCGGTGGCGGCCGCTCTAGA TAAAAGCATTGAATATGC	Ortholog compatibility
SPAC18G6.11c	RRN3_Spom_F	CACTAAATTACCGGATCAATTCGGGGGATCC TTACAATGCCTTCCATCA	Ortholog compatibility
SPAC18G6.11c	RRN3_Spom_R	AGAGCTCCACCGCGGTGGCGGCCGCTCTAGA CATGTCACATAGAAAGGG	Ortholog compatibility
SPAC19G12.01c	APC4_Spom_F	CACTAAATTACCGGATCAATTCGGGGGATCC TCCAAATGGTGTCAAAAT	Ortholog compatibility
SPAC19G12.01c	APC4_Spom_R	AGAGCTCCACCGCGGTGGCGGCCGCTCTAGA AAAAAAAACATTACGACC	Ortholog compatibility
SPAC1B1.03c	KAP95_Spom_F	CACTAAATTACCGGATCAATTCGGGGGATCC CAAAGATGAACGCAGGTG	Ortholog compatibility
SPAC1B1.03c	KAP95_Spom_R	AGAGCTCCACCGCGGTGGCGGCCGCTCTAGA ACGAGTATATTTTAACAC	Ortholog compatibility
SPAC20G4.06c	COF1_Spom_F	CACTAAATTACCGGATCAATTCGGGGGATCC ATAATATGTCTTTTT CAG	Ortholog compatibility
SPAC20G4.06c	COF1_Spom_R	GGGCCCTAGCCGCGGTGGCGGCCGCTCTAGA AGTCAAGAAATCGTAACC	Ortholog compatibility
SPAC227.12	PRP4_Spom_F	CACTAAATTACCGGATCAATTCGGGGGATCC TTAACATGAATGAAAACG	Ortholog compatibility
SPAC227.12	PRP4_Spom_R	AGAGCTCCACCGCGGTGGCGGCCGCTCTAGA AAACCGTTTGCCACACCC	Ortholog compatibility
SPAC23A1.15c	SEC20_Spom_F	CACTAAATTACCGGATCAATTCGGGGGATCC ATTCGATGGCCGACGTTC	Ortholog compatibility
SPAC23A1.15c	SEC20_Spom_R	GGAGCTCCACCGCGGTGGCGGCCGCTCTAGA ATGCATTTTCAAAATCTC	Ortholog compatibility
SPAC23C11.09	ALA1_Spom_F	CACTAAATTACCGGATCAATTCGGGGGATCC ACCTCATGACCGCCGAAT	Ortholog compatibility
SPAC23C11.09	ALA1_Spom_R	AGAGCTCCACCGCGGTGGCGGCCGCTCTAGA GAGTACAAAATAACGTAG	Ortholog compatibility
SPAC23H4.06	GLN1_Spom_F	CACTAAATTACCGGATCAATTCGGGGGATCC TCAATATGTCTCAATACG	Ortholog compatibility
SPAC23H4.06	GLN1_Spom_R	GGGCCCTAGCCGCGGTGGCGGCCGCTCTAGA AATTATGAGGGAAAATTG	Ortholog compatibility
SPAC23H4.18c	RBX1_Spom_F	CACTAAATTACCGGATCAATTCGGGGGATCC TCACAATGGAAGATG AAA	Ortholog compatibility
SPAC23H4.18c	RBX1_Spom_R	GGAGCTCCACCGCGGTGGCGGCCGCTCTAGA TTAATGACCATAACGTTG	Ortholog compatibility
SPAC24H6.06	SLD3_Spom_F	CACTAAATTACCGGATCAATTCGGGGGATCC TCTTTATGAATAACGACC	Ortholog compatibility
SPAC24H6.06	SLD3_Spom_R	AGAGCTCCACCGCGGTGGCGGCCGCTCTAGA AAAATTAAGTAATTCATC	Ortholog compatibility
SPAC25G10.03	MET4_Spom_F	CACTAAATTACCGGATCAATTCGGGGGATCC GACAAATGGATTTTACTC	Ortholog compatibility
SPAC25G10.03	MET4_Spom_R	AGAGCTCCACCGCGGTGGCGGCCGCTCTAGA TAACAGGGAAAGAAAACC	Ortholog compatibility
SPAC26F1.13c	CDC60_Spom_F	CACTAAATTACCGGATCAATTCGGGGGATCC CCAACATGGCTACGACTG	Ortholog compatibility
SPAC26F1.13c	CDC60_Spom_R	GGGCCCTAGCCGCGGTGGCGGCCGCTCTAGA TATGGTGCTTACAAAATG	Ortholog compatibility
SPAC29A4.04c	CBF5_Spom_F	CACTAAATTACCGGATCAATTCGGGGGATCC AAAAAATGACGGACACTC	Ortholog compatibility
SPAC29A4.04c	CBF5_Spom_R	GGAGCTCCACCGCGGTGGCGGCCGCTCTAGA ATCTCAAAAACTTATAGG	Ortholog compatibility
SPAC29E6.08	SPT15_Spom_F	CACTAAATTACCGGATCAATTCGGGGGATCC ACTGCAATGGATTTCGCT	Ortholog compatibility
SPAC29E6.08	SPT15_Spom_R	GGAGCTCCACCGCGGTGGCGGCCGCTCTAGA TGTGTGATAACTGTTGAC	Ortholog compatibility
SPAC2G11.02	URB2_Spom_F	CACTAAATTACCGGATCAATTCGGGGGATCC TCAGTATGAGTTTACAAA	Ortholog compatibility
SPAC2G11.02	URB2_Spom_R	AGAGCTCCACCGCGGTGGCGGCCGCTCTAGA CAAGCATTTTTCTTAAGG	Ortholog compatibility
SPAC30C2.06c	DML1_Spom_F	CACTAAATTACCGGATCAATTCGGGGGATCC ATTCGATGCATGAAATAT	Ortholog compatibility
SPAC30C2.06c	DML1_Spom_R	GGAGCTCCACCGCGGTGGCGGCCGCTCTAGA CATACTTTGAACTATTCG	Ortholog compatibility
SPAC31G5.13	RPN11_Spom_F	CACTAAATTACCGGATCAATTCGGGGGATCC TCGCGATGGAATCTTTAC	Ortholog compatibility
SPAC31G5.13	RPN11_Spom_R	AGAGCTCCACCGCGGTGGCGGCCGCTCTAGA GTATTACCAAAATAGATG	Ortholog compatibility
SPAC343.03	APC11_Spom_F	CACTAAATTACCGGATCAATTCGGGGGATCC AGACTATGAAGGTGAAAA	Ortholog compatibility
SPAC343.03	APC11_Spom_R	GGAGCTCCACCGCGGTGGCGGCCGCTCTAGA GCTTCCAACTTTATCTCG	Ortholog compatibility
SPAC3A12.07	RPB11_Spom_F	CACTAAATTACCGGATCAATTCGGGGGATCC GCATAATGAATCAGCCAG	Ortholog compatibility
SPAC3A12.07	RPB11_Spom_R	GGAGCTCCACCGCGGTGGCGGCCGCTCTAGA CGGTCCAAATTACAGAAG	Ortholog compatibility
SPAC4F10.11	CDC3_Spom_F	CACTAAATTACCGGATCAATTCGGGGGATCC CTGACATGGCGTCAATGG	Ortholog compatibility
SPAC4F10.11	CDC3_Spom_R	AGAGCTCCACCGCGGTGGCGGCCGCTCTAGA AAATATCAGCTAGTAAGG	Ortholog compatibility
SPAC4G9.08c	RET1_Spom_F	CACTAAATTACCGGATCAATTCGGGGGATCC GTTCGATGGGGGTAAATA	Ortholog compatibility
SPAC4G9.08c	RET1_Spom_R	AGAGCTCCACCGCGGTGGCGGCCGCTCTAGA ACTCAAATTTAAACGTTG	Ortholog compatibility
SPAC607.03c	SNU13_Spom_F	CACTAAATTACCGGATCAATTCGGGGGATCC AAAAAATGTCAGTTAACC	Ortholog compatibility
SPAC607.03c	SNU13_Spom_R	GGAGCTCCACCGCGGTGGCGGCCGCTCTAGA AAACTGTTCCCAAAATCC	Ortholog compatibility
SPAC637.12c	ESA1_Spom_F	CACTAAATTACCGGATCAATTCGGGGGATCC TCAAGATGTCGAATGATG	Ortholog compatibility
SPAC637.12c	ESA1_Spom_R	GGAGCTCCACCGCGGTGGCGGCCGCTCTAGA TTAAGAAAGACGACCAGC	Ortholog compatibility
SPAC644.12	CEF1_Spom_F	CACTAAATTACCGGATCAATTCGGGGGATCC AGAAAATGGTTGTTTTAA	Ortholog compatibility
SPAC644.12	CEF1_Spom_R	GGAGCTCCACCGCGGTGGCGGCCGCTCTAGA ACACTATGAATGATAAGC	Ortholog compatibility
SPAC6F12.14	CDC23_Spom_F	CACTAAATTACCGGATCAATTCGGGGGATCC CTTCTATGACTGTGTCGC	Ortholog compatibility
SPAC6F12.14	CDC23_Spom_R	AGAGCTCCACCGCGGTGGCGGCCGCTCTAGA TAAGCGCACGCTTTTTGG	Ortholog compatibility
SPAC6F12.15c	CDC16_Spom_F	CACTAAATTACCGGATCAATTCGGGGGATCC TTGTAATGGTCGTTAAAC	Ortholog compatibility
SPAC6F12.15c	CDC16_Spom_R	AGAGCTCCACCGCGGTGGCGGCCGCTCTAGA AGAATTAATAGAATTTCG	Ortholog compatibility
SPAC6F6.07c	RPS13_Spom_F	CACTAAATTACCGGATCAATTCGGGGGATCC TCAAAATGGGTCGTATGC	Ortholog compatibility
SPAC6F6.07c	RPS13_Spom_R	GGAGCTCCACCGCGGTGGCGGCCGCTCTAGA CAATAATTACTGTACAAC	Ortholog compatibility
SPAC6G9.02c	NOP9_Spom_F	CACTAAATTACCGGATCAATTCGGGGGATCC GCAAAATGCCAAAAAAAA	Ortholog compatibility
SPAC6G9.02c	NOP9_Spom_R	GGAGCTCCACCGCGGTGGCGGCCGCTCTAGA ATTTAACCAATGGAAACC	Ortholog compatibility
SPAC821.08c	CDC20_Spom_F	CACTAAATTACCGGATCAATTCGGGGGATCC TCAAAATGGAGATAGCAG	Ortholog compatibility
SPAC821.08c	CDC20_Spom_R	AGAGCTCCACCGCGGTGGCGGCCGCTCTAGA TCGACGAGCTAAACGTTG	Ortholog compatibility
SPAC959.09c	APC5_Spom_R	GGAGCTCCACCGCGGTGGCGGCCGCTCTAGA AGTATGAAGGTATAATCG	Ortholog compatibility
SPAC959.09c	APC5_Spom_F	CACTAAATTACCGGATCAATTCGGGGGATCC TAACCATGCAGAGTCCCG	Ortholog compatibility
SPAPB1A10.02	SCM3_Spom_F	CACTAAATTACCGGATCAATTCGGGGGATCC CAATCATGTGCAATCGTC	Ortholog compatibility
SPAPB1A10.02	SCM3_Spom_R	GGAGCTCCACCGCGGTGGCGGCCGCTCTAGA GAATAAGTGGTTTAAAGC	Ortholog compatibility
SPBC106.07c	NAT2_Spom_F	CACTAAATTACCGGATCAATTCGGGGGATCC TGGGAATGAGCAATCTTT	Ortholog compatibility
SPBC106.07c	NAT2_Spom_R	GGAGCTCCACCGCGGTGGCGGCCGCTCTAGA TAGGGATATAATTGAAGC	Ortholog compatibility
SPBC106.09	APC1_Spom_F	CACTAAATTACCGGATCAATTCGGGGGATCC CTGAAATGCTAGAATTAA	Ortholog compatibility
SPBC106.09	APC1_Spom_R	AGAGCTCCACCGCGGTGGCGGCCGCTCTAGA AATTAATAAACGTAGTTC	Ortholog compatibility
SPBC106.20	EXO70_Spom_F	CACTAAATTACCGGATCAATTCGGGGGATCC GCAAAATGAGTGGTGGTA	Ortholog compatibility
SPBC106.20	EXO70_Spom_R	AGAGCTCCACCGCGGTGGCGGCCGCTCTAGA CCCAAATTCATCATATTG	Ortholog compatibility
SPBC11B10.01	ALG2_Spom_F	CACTAAATTACCGGATCAATTCGGGGGATCC TAAAAATGTCACAAGAAA	Ortholog compatibility
SPBC11B10.01	ALG2_Spom_R	AGAGCTCCACCGCGGTGGCGGCCGCTCTAGA TAACCCGTGTAATAAAAG	Ortholog compatibility
SPBC11B10.09	CDC28_Spom_F	CACTAAATTACCGGATCAATTCGGGGGATCC TTGCAATGGAGAATTATC	Ortholog compatibility
SPBC11B10.09	CDC28_Spom_R	GGAGCTCCACCGCGGTGGCGGCCGCTCTAGA GTACAGATAAAGTCAAGG	Ortholog compatibility
SPBC14F5.04c	PGK1_Spom_F	CACTAAATTACCGGATCAATTCGGGGGATCC TAACCATGTCTTTGTCTAC	Ortholog compatibility
SPBC14F5.04c	PGK1_Spom_R	GGAGCTCCACCGCGGTGGCGGCCGCTCTAGA TCACGAATGTTAGAGAAC	Ortholog compatibility
SPBC14F5.06	RLI1_Spom_F	CACTAAATTACCGGATCAATTCGGGGGATCC ACACCATGAGCGAAAGTC	Ortholog compatibility
SPBC14F5.06	RLI1_Spom_R	AGAGCTCCACCGCGGTGGCGGCCGCTCTAGA CCAGTATAGCCATTAAAC	Ortholog compatibility
SPBC15C4.03	MRS6_Spom_F	CACTAAATTACCGGATCAATTCGGGGGATCC TCTCAATGGATGATCCAA	Ortholog compatibility
SPBC15C4.03	MRS6_Spom_R	GGAGCTCCACCGCGGTGGCGGCCGCTCTAGA ACAATATACAGTTCAACC	Ortholog compatibility
SPBC1604.05	PGI1_Spom_F	CACTAAATTACCGGATCAATTCGGGGGATCC CAGACATGTCTTTTAGCT	Ortholog compatibility
SPBC1604.05	PGI1_Spom_R	GGAGCTCCACCGCGGTGGCGGCCGCTCTAGA TGCACCACAGATTAATGG	Ortholog compatibility
SPBC16C6.07c	RPT1_Spom_F	CACTAAATTACCGGATCAATTCGGGGGATCC CTACAATGCCACCTAAAG	Ortholog compatibility
SPBC16C6.07c	RPT1_Spom_R	GGAGCTCCACCGCGGTGGCGGCCGCTCTAGA AGAATGGCGTAATAAAGG	Ortholog compatibility
SPBC16C6.12c	LAS1_Spom_F	CACTAAATTACCGGATCAATTCGGGGGATCC TAAAAATGGACATGAAAG	Ortholog compatibility
SPBC16C6.12c	LAS1_Spom_R	GGAGCTCCACCGCGGTGGCGGCCGCTCTAGA AGCTTTCCTTATATACAC	Ortholog compatibility
SPBC16C6.13c	SEC27_Spom_F	CACTAAATTACCGGATCAATTCGGGGGATCC GCAGAATGATGCGACTAG	Ortholog compatibility
SPBC16C6.13c	SEC27_Spom_R	AGAGCTCCACCGCGGTGGCGGCCGCTCTAGA ACTTGCGTTCCAATGTTG	Ortholog compatibility
SPBC16G5.10	RRP42_Spom_F	CACTAAATTACCGGATCAATTCGGGGGATCC AACATATGCAATTGTCAT	Ortholog compatibility
SPBC16G5.10	RRP42_Spom_R	GGAGCTCCACCGCGGTGGCGGCCGCTCTAGA TGACCAACCATAGTAACC	Ortholog compatibility
SPBC1773.07c	YRB1_Spom_F	CACTAAATTACCGGATCAATTCGGGGGATCC CCACAATGTCCGCAGAAC	Ortholog compatibility
SPBC1773.07c	YRB1_Spom_R	AGAGCTCCACCGCGGTGGCGGCCGCTCTAGA AGCCCAGAATAAATGACG	Ortholog compatibility
SPBC17G9.03c	KRS1_Spom_F	CACTAAATTACCGGATCAATTCGGGGGATCC CTAAAATGAGTGAGGAAC	Ortholog compatibility
SPBC17G9.03c	KRS1_Spom_R	GGAGCTCCACCGCGGTGGCGGCCGCTCTAGA ATACAGAAGTTCCCATGC	Ortholog compatibility
SPBC19C2.03	RPC10_Spom_F	CACTAAATTACCGGATCAATTCGGGGGATCC ACAAAATGAATCATCCAA	Ortholog compatibility
SPBC19C2.03	RPC10_Spom_R	GGAGCTCCACCGCGGTGGCGGCCGCTCTAGA CTCGAATTAAGCATAAGG	Ortholog compatibility
SPBC19C2.07	FBA1_Spom_F	CACTAAATTACCGGATCAATTCGGGGGATCC GCAAAATGGGAATTCTCG	Ortholog compatibility
SPBC19C2.07	FBA1_Spom_R	GGAGCTCCACCGCGGTGGCGGCCGCTCTAGA AAACAGTATGAACTCTCA	Ortholog compatibility
SPBC21.06c	CDC15_Spom_F	CACTAAATTACCGGATCAATTCGGGGGATCC TAGTCATGCACAATATCC	Ortholog compatibility
SPBC21.06c	CDC15_Spom_R	GGAGCTCCACCGCGGTGGCGGCCGCTCTAGA CGTGCACTGGGAAATGCG	Ortholog compatibility
SPBC23G7.05	SUI1_Spom_F	CACTAAATTACCGGATCAATTCGGGGGATCC GTTTTATGTCTGCTATTC	Ortholog compatibility
SPBC23G7.05	SUI1_Spom_R	AGAGCTCCACCGCGGTGGCGGCCGCTCTAGA AAAAGAAACAATTTCAAC	Ortholog compatibility
SPBC25H2.02	THS1_Spom_F	CACTAAATTACCGGATCAATTCGGGGGATCC TCACCATGAGCGCAGCTG	Ortholog compatibility
SPBC25H2.02	THS1_Spom_R	GGAGCTCCACCGCGGTGGCGGCCGCTCTAGA ATCCTAGGAAAGCAGATG	Ortholog compatibility
SPBC25H2.15	TSR4_Spom_F	CACTAAATTACCGGATCAATTCGGGGGATCC AAACCATGTCTCAAAAAT	Ortholog compatibility
SPBC25H2.15	TSR4_Spom_R	GGAGCTCCACCGCGGTGGCGGCCGCTCTAGA AGTAACTAAGAATTGCAC	Ortholog compatibility
SPBC28F2.12	RPO21_Spom_F	CACTAAATTACCGGATCAATTCGGGGGATCC GTAGAATGAGCGGGATTC	Ortholog compatibility
SPBC28F2.12	RPO21_Spom_R	GGAGCTCCACCGCGGTGGCGGCCGCTCTAGA GCATTGTCATCTTCACAC	Ortholog compatibility
SPBC2D10.10c	NOP1_Spom_F	CACTAAATTACCGGATCAATTCGGGGGATCC AAATAATGGCATATACAC	Ortholog compatibility
SPBC2D10.10c	NOP1_Spom_R	GGAGCTCCACCGCGGTGGCGGCCGCTCTAGA AAAAGCATGCACTTATGG	Ortholog compatibility
SPBC365.06	SMT3_Spom_F	CACTAAATTACCGGATCAATTCGGGGGATCC AAAAAATGTCTGAATCAC	Ortholog compatibility
SPBC365.06	SMT3_Spom_R	AGAGCTCCACCGCGGTGGCGGCCGCTCTAGA TTAAAAATACTTGTACTC	Ortholog compatibility
SPBC365.09c	RTS2_Spom_F	CACTAAATTACCGGATCAATTCGGGGGATCC TGACAATGGGTCGTGCAG	Ortholog compatibility
SPBC365.09c	RTS2_Spom_R	AGAGCTCCACCGCGGTGGCGGCCGCTCTAGA TAAAAACGTCAATTCTCC	Ortholog compatibility
SPBC4.07c	RPT2_Spom_F	CACTAAATTACCGGATCAATTCGGGGGATCC CTCCTATGGGACAAGCAC	Ortholog compatibility
SPBC4.07c	RPT2_Spom_R	GGAGCTCCACCGCGGTGGCGGCCGCTCTAGA AGTCATAACCAAAGTTGG	Ortholog compatibility
SPBC56F2.12	ILV5_Spom_F	CACTAAATTACCGGATCAATTCGGGGGATCC AAAAAATGTCTTTCCGTA	Ortholog compatibility
SPBC56F2.12	ILV5_Spom_R	GGAGCTCCACCGCGGTGGCGGCCGCTCTAGA TATTCGAATAGCCAATGG	Ortholog compatibility
SPBC8D2.06	ILS1_Spom_F	CACTAAATTACCGGATCAATTCGGGGGATCC TCAGCATGTCGTTTAACG	Ortholog compatibility
SPBC8D2.06	ILS1_Spom_R	GGAGCTCCACCGCGGTGGCGGCCGCTCTAGA CTTCTGCTGAAGTTGAAC	Ortholog compatibility
SPBP23A10.04	APC2_Spom_F	CACTAAATTACCGGATCAATTCGGGGGATCC GCATAATGAATGATACTG	Ortholog compatibility
SPBP23A10.04	APC2_Spom_R	GGAGCTCCACCGCGGTGGCGGCCGCTCTAGA GTATAAGTGATGGTTTTC	Ortholog compatibility
SPBP8B7.19	SPT16_Spom_F	CACTAAATTACCGGATCAATTCGGGGGATCC GTAAAATGGCTGAATATG	Ortholog compatibility
SPBP8B7.19	SPT16_Spom_R	AGAGCTCCACCGCGGTGGCGGCCGCTCTAGA GTGAAGTAAATTTGTGAG	Ortholog compatibility
SPCC1020.02	SPC105_Spom_F	CACTAAATTACCGGATCAATTCGGGGGATCC TGACGATGCCAACATCGC	Ortholog compatibility
SPCC1020.02	SPC105_Spom_R	GGAGCTCCACCGCGGTGGCGGCCGCTCTAGA GCTTCGGCGCAGCATAGC	Ortholog compatibility
SPCC1235.04c	FAD1_Spom_F	CACTAAATTACCGGATCAATTCGGGGGATCC TATCAATGGATGAGTTGG	Ortholog compatibility
SPCC1235.04c	FAD1_Spom_R	GGAGCTCCACCGCGGTGGCGGCCGCTCTAGA TCCTCATGCTAGAATTGC	Ortholog compatibility
SPCC1259.06	TAF8_Spom_F	CACTAAATTACCGGATCAATTCGGGGGATCC GCAGCATGGAAGCCGTGA	Ortholog compatibility
SPCC1259.06	TAF8_Spom_R	AGAGCTCCACCGCGGTGGCGGCCGCTCTAGA AGGAAAGAAATTAACAAG	Ortholog compatibility
SPCC16A11.06c	GPI10_Spom_F	CACTAAATTACCGGATCAATTCGGGGGATCC AAGCCATGAGAATTTGGT	Ortholog compatibility
SPCC16A11.06c	GPI10_Spom_R	GGAGCTCCACCGCGGTGGCGGCCGCTCTAGA TAATTATGCTGACCTGTG	Ortholog compatibility
SPCC16C4.08c	MAK11_Spom_F	CACTAAATTACCGGATCAATTCGGGGGATCC CACCGATGCTCCGTTTTG	Ortholog compatibility
SPCC16C4.08c	MAK11_Spom_R	GGAGCTCCACCGCGGTGGCGGCCGCTCTAGA ATATTAGTATAGTCTAGG	Ortholog compatibility
SPCC24B10.21	TPI1_Spom_F	CACTAAATTACCGGATCAATTCGGGGGATCC TCAAAATGGCACGTAAATT	Ortholog compatibility
SPCC24B10.21	TPI1_Spom_R	GGAGCTCCACCGCGGTGGCGGCCGCTCTAGA TCTCTATTCATTAAAGAC	Ortholog compatibility
SPCC320.13c	IPL1_Spom_F	CACTAAATTACCGGATCAATTCGGGGGATCC AAATAATGTCAGATTCAA	Ortholog compatibility
SPCC320.13c	IPL1_Spom_R	GGAGCTCCACCGCGGTGGCGGCCGCTCTAGA AATGTAGTGAGAAGAAGG	Ortholog compatibility
SPCC338.15	WBP1_Spom_F	CACTAAATTACCGGATCAATTCGGGGGATCC CTACGATGAAGAGCGCAT	Ortholog compatibility
SPCC338.15	WBP1_Spom_R	AGAGCTCCACCGCGGTGGCGGCCGCTCTAGA TCAGTTGTCAGGTTACTC	Ortholog compatibility
SPCC550.06c	HSP10_Spom_F	CACTAAATTACCGGATCAATTCGGGGGATCC TTCACATGGCTACCAAAC	Ortholog compatibility
SPCC550.06c	HSP10_Spom_R	AGAGCTCCACCGCGGTGGCGGCCGCTCTAGA ACGAAGAAAAAATTACCC	Ortholog compatibility
SPCC553.02	QNS1_Spom_F	CACTAAATTACCGGATCAATTCGGGGGATCC TCATTATGGAACGATATG	Ortholog compatibility
SPCC553.02	QNS1_Spom_R	AGAGCTCCACCGCGGTGGCGGCCGCTCTAGA TAACAGTAATTAAATCTC	Ortholog compatibility
SPCC553.06	SWP1_Spom_F	CACTAAATTACCGGATCAATTCGGGGGATCC TTATAATGAAAGGATTTT	Ortholog compatibility
SPCC553.06	SWP1_Spom_R	GGAGCTCCACCGCGGTGGCGGCCGCTCTAGA AACTCAAAGATTGTAAGG	Ortholog compatibility
SPCC576.08c	RPS2_Spom_R	GGGCCCTAGCCGCGGTGGCGGCCGCTCTAGA ACTTTGCTTTTCAGCGTC	Ortholog compatibility
SPCC576.08c	RPS2_Spom_F	CACTAAATTACCGGATCAATTCGGGGGATCC CAGAAATGGCAGAAAGCG	Ortholog compatibility
SPCC576.09	RPS20_Spom_F	CACTAAATTACCGGATCAATTCGGGGGATCC ACAAAATGAGTCAAGTCG	Ortholog compatibility
SPCC576.09	RPS20_Spom_R	GGGCCCTAGCCGCGGTGGCGGCCGCTCTAGA CGACCAAATGGAACAAGC	Ortholog compatibility
SPCC63.12c	PUP3_Spom_F	CACTAAATTACCGGATCAATTCGGGGGATCC ACAAAATGAGTATTATGG	Ortholog compatibility
SPCC63.12c	PUP3_Spom_R	AGAGCTCCACCGCGGTGGCGGCCGCTCTAGA TCGTAATCGTGAAAGTGC	Ortholog compatibility
YALI0A00264g	ILS1_Yli_F	CACTAAATTACCGGATCAATTCGGGGGATCC ACACAATGAATTTCTCCA	Ortholog compatibility
YALI0A00264g	ILS1_Yli_R	GGAGCTCCACCGCGGTGGCGGCCGCTCTAGA GTTTGGAATCCTGATACC	Ortholog compatibility
YALI0A17941g	RLI1_Ylip_F	CACTAAATTACCGGATCAATTCGGGGGATCC TCATAATGCCGCCCAAGA	Ortholog compatibility
YALI0A17941g	RLI1_Ylip_R	AGAGCTCCACCGCGGTGGCGGCCGCTCTAGA CTCCATTCGATTTCCATC	Ortholog compatibility
YALI0A19712g	CDC27_Ylip_F	CACTAAATTACCGGATCAATTCGGGGGATCC CAACCATGAACCAACTGG	Ortholog compatibility
YALI0A19712g	CDC27_Ylip_R	AGAGCTCCACCGCGGTGGCGGCCGCTCTAGA ACATATTATACCCATCTC	Ortholog compatibility
YALI0A20108g	QNS1_Ylip_F	CACTAAATTACCGGATCAATTCGGGGGATCC ACATCATGGGCCACTACG	Ortholog compatibility
YALI0A20108g	QNS1_Ylip_R	AGAGCTCCACCGCGGTGGCGGCCGCTCTAGA ATACAATACATCATCTAC	Ortholog compatibility
YALI0B04180g	ALA1_Ylip_F	CACTAAATTACCGGATCAATTCGGGGGATCC GCACCATGCCCCTTAATC	Ortholog compatibility
YALI0B04180g	ALA1_Ylip_R	AGAGCTCCACCGCGGTGGCGGCCGCTCTAGA AATAACATGGAACTCTGC	Ortholog compatibility
YALI0B05126g	ERG11_Ylip_F	CACTAAATTACCGGATCAATTCGGGGGATCC ACAACATGATCATTCTCA	Ortholog compatibility
YALI0B05126g	ERG11_Ylip_R	GGGCCCTAGCCGCGGTGGCGGCCGCTCTAGA ATTAATATAGTCCGAAGG	Ortholog compatibility
YALI0B05610g	HSP10_Ylip_F	CACTAAATTACCGGATCAATTCGGGGGATCC CGAAAATGTCTTCTGCCA	Ortholog compatibility
YALI0B05610g	HSP10_Ylip_R	AGAGCTCCACCGCGGTGGCGGCCGCTCTAGA ATACAATTATATTTACAC	Ortholog compatibility
YALI0B09119g	TSR4_Yli_F	CACTAAATTACCGGATCAATTCGGGGGATCC ACACCATGGACAGCGATA	Ortholog compatibility
YALI0B09119g	TSR4_Yli_R	GGAGCTCCACCGCGGTGGCGGCCGCTCTAGA AAGTACCAGTCTGTCTTC	Ortholog compatibility
YALI0B10758g	CDC28_Yli_F	CACTAAATTACCGGATCAATTCGGGGGATCC TACCCATGGTCGACTTAA	Ortholog compatibility
YALI0B10758g	CDC28_Yli_R	GGAGCTCCACCGCGGTGGCGGCCGCTCTAGA CCTTTCTCCTCCGTCTCC	Ortholog compatibility
YALI0B15081g	YRB1_Ylip_F	CACTAAATTACCGGATCAATTCGGGGGATCC ACCTTATGTATCCCCGTT	Ortholog compatibility
YALI0B15081g	YRB1_Ylip_R	AGAGCTCCACCGCGGTGGCGGCCGCTCTAGA CCAGATTTCATTATATGC	Ortholog compatibility
YALI0B15378g	CDC16_Ylip_F	CACTAAATTACCGGATCAATTCGGGGGATCC TGTATATGTTTCCATTTT	Ortholog compatibility
YALI0B15378g	CDC16_Ylip_R	AGAGCTCCACCGCGGTGGCGGCCGCTCTAGA ACATTTCTTTTTGGATGC	Ortholog compatibility
YALI0B15752g	CDC42_Ylip_F	CACTAAATTACCGGATCAATTCGGGGGATCC ATAAAATGCAGACCATAA	Ortholog compatibility
YALI0B15752g	CDC42_Ylip_R	GGAGCTCCACCGCGGTGGCGGCCGCTCTAGA TTGTGTTAACCCATTAGC	Ortholog compatibility
YALI0B16258g	RET1_Ylip_F	CACTAAATTACCGGATCAATTCGGGGGATCC ACACAATGAGCACCAAAC	Ortholog compatibility
YALI0B16258g	RET1_Ylip_R	AGAGCTCCACCGCGGTGGCGGCCGCTCTAGA TTGTAATAAAGAAATGCG	Ortholog compatibility
YALI0B17358g	RBX1_Ylip_F	CACTAAATTACCGGATCAATTCGGGGGATCC CCGAGATGGCAGACCCAA	Ortholog compatibility
YALI0B17358g	RBX1_Ylip_R	GGAGCTCCACCGCGGTGGCGGCCGCTCTAGA CCATAGCACCTTCGCCAC	Ortholog compatibility
YALI0B23056g	SPT15_Ylip_F	CACTAAATTACCGGATCAATTCGGGGGATCC ACAATATGGATGCCCTCT	Ortholog compatibility
YALI0B23056g	SPT15_Ylip_R	GGAGCTCCACCGCGGTGGCGGCCGCTCTAGA GAGAACCAGCGTCTATGC	Ortholog compatibility
YALI0C03377g	CDC20_Ylip_F	CACTAAATTACCGGATCAATTCGGGGGATCC AAAATATGTCGACAAAAT	Ortholog compatibility
YALI0C03377g	CDC20_Ylip_R	AGAGCTCCACCGCGGTGGCGGCCGCTCTAGA TATATACATCCTCCTATC	Ortholog compatibility
YALI0C05302g	SEC20_Ylip_F	CACTAAATTACCGGATCAATTCGGGGGATCC TCACCATGTCCAATCTCG	Ortholog compatibility
YALI0C05302g	SEC20_Ylip_R	GGAGCTCCACCGCGGTGGCGGCCGCTCTAGA TTTTTGCGAGTTTGGAGC	Ortholog compatibility
YALI0C07524g	SUI1_Ylip_F	CACTAAATTACCGGATCAATTCGGGGGATCC AGTTTATGTCTACTTCTA	Ortholog compatibility
YALI0C07524g	SUI1_Ylip_R	AGAGCTCCACCGCGGTGGCGGCCGCTCTAGA TTGAGCCACATATACTGG	Ortholog compatibility
YALI0C09614g	SLD3_Ylip_F	CACTAAATTACCGGATCAATTCGGGGGATCC ACAACATGGACCTGAGAC	Ortholog compatibility
YALI0C09614g	SLD3_Ylip_R	AGAGCTCCACCGCGGTGGCGGCCGCTCTAGA CTCCGTCCAATCCTATCC	Ortholog compatibility
YALI0C10692g	CDC23_Ylip_F	CACTAAATTACCGGATCAATTCGGGGGATCC GCCAAATGACACCCAGCT	Ortholog compatibility
YALI0C10692g	CDC23_Ylip_R	AGAGCTCCACCGCGGTGGCGGCCGCTCTAGA GCTTCGTTTAAACGCTCG	Ortholog compatibility
YALI0C11946g	EXO70_Ylip_F	CACTAAATTACCGGATCAATTCGGGGGATCC ACAGCATGTCTCTACGAC	Ortholog compatibility
YALI0C11946g	EXO70_Ylip_R	AGAGCTCCACCGCGGTGGCGGCCGCTCTAGA AGCACTTCTTGGCAACTC	Ortholog compatibility
YALI0C15873g	NOP1_Ylip_F	CACTAAATTACCGGATCAATTCGGGGGATCC ACATAATGGGCTTTACTC	Ortholog compatibility
YALI0C15873g	NOP1_Ylip_R	GGAGCTCCACCGCGGTGGCGGCCGCTCTAGA AGCCGCATCATCCTGTGG	Ortholog compatibility
YALI0C16566g	RPO21_Yli_F	CACTAAATTACCGGATCAATTCGGGGGATCC CCAACATGAGTGGCGCGC	Ortholog compatibility
YALI0C16566g	RPO21_Yli_F	CACTAAATTACCGGATCAATTCGGGGGATCC CCAACATGAGTGGCGCGCAG	Ortholog compatibility
YALI0C20075g	RPC10_Yli_F	CACTAAATTACCGGATCAATTCGGGGGATCC ACAACATGAACAAGGAAT	Ortholog compatibility
YALI0C20075g	RPC10_Yli_R	GGAGCTCCACCGCGGTGGCGGCCGCTCTAGA TTGTGCTGAACAATCTGC	Ortholog compatibility
YALI0C21626g	USE1_Ylip_F	CACTAAATTACCGGATCAATTCGGGGGATCC CCAATATGAACACCATCT	Ortholog compatibility
YALI0C21626g	USE1_Ylip_R	GGAGCTCCACCGCGGTGGCGGCCGCTCTAGA TCACACATGCTCTCGACC	Ortholog compatibility
YALI0C21802g	SEC27_Ylip_F	CACTAAATTACCGGATCAATTCGGGGGATCC ACACCATGAAGCTCGAAA	Ortholog compatibility
YALI0C21802g	SEC27_Ylip_R	AGAGCTCCACCGCGGTGGCGGCCGCTCTAGA TCTACGTCCACCTCTAGC	Ortholog compatibility
YALI0C23408g	ILV3_Ylip_F	CACTAAATTACCGGATCAATTCGGGGGATCC ACACAATGATTCGAGCAC	Ortholog compatibility
YALI0C23408g	ILV3_Ylip_R	GGGCCCTAGCCGCGGTGGCGGCCGCTCTAGA TGTTATTGTACCCGGTAC	Ortholog compatibility
YALI0D03135g	ILV5_Yli_F	CACTAAATTACCGGATCAATTCGGGGGATCC CAGTAATGTCTGCCCGAC	Ortholog compatibility
YALI0D03135g	ILV5_Yli_R	GGAGCTCCACCGCGGTGGCGGCCGCTCTAGA TATGAACTCACAATCTCG	Ortholog compatibility
YALI0D04202g	GPI10_Yli_F	CACTAAATTACCGGATCAATTCGGGGGATCC TGGCCATGATGCAACACA	Ortholog compatibility
YALI0D04202g	GPI10_Yli_R	GGAGCTCCACCGCGGTGGCGGCCGCTCTAGA GCACTTCAGCATAAATGC	Ortholog compatibility
YALI0D04466	MET4_Yli_F	CACTAAATTACCGGATCAATTCGGGGGATCC ACAACATGACTGACCGAC	Ortholog compatibility
YALI0D04466	MET4_Yli_R	AGAGCTCCACCGCGGTGGCGGCCGCTCTAGA TTGGTTGTGTGGGTTAGC	Ortholog compatibility
YALI0D06589g	WBP1_Ylip_F	CACTAAATTACCGGATCAATTCGGGGGATCC TCGGAATGGCGAACAACG	Ortholog compatibility
YALI0D06589g	WBP1_Ylip_R	AGAGCTCCACCGCGGTGGCGGCCGCTCTAGA CGCTAACGCCACAATTGC	Ortholog compatibility
YALI0D11000g	RRP42_Yli_F	CACTAAATTACCGGATCAATTCGGGGGATCC ACACGATGCCCTTCTCGC	Ortholog compatibility
YALI0D11000g	RRP42_Yli_R	GGAGCTCCACCGCGGTGGCGGCCGCTCTAGA TTATGTGCAAAGCTGTGG	Ortholog compatibility
YALI0D11220g	NOP9_Ylip_F	CACTAAATTACCGGATCAATTCGGGGGATCC CCATAATGTCGAATCTCA	Ortholog compatibility
YALI0D11220g	NOP9_Ylip_R	GGAGCTCCACCGCGGTGGCGGCCGCTCTAGA TACCAATCCGCTACTCCG	Ortholog compatibility
YALI0D11418g	RPT1_Ylip_F	CACTAAATTACCGGATCAATTCGGGGGATCC ATACAATGCCACCAAAAT	Ortholog compatibility
YALI0D11418g	RPT1_Ylip_R	GGAGCTCCACCGCGGTGGCGGCCGCTCTAGA TTACCTCTATCTTCACAG	Ortholog compatibility
YALI0D12144g	KAP95_Ylip_F	CACTAAATTACCGGATCAATTCGGGGGATCC CCCAGATGGAAATCGCAC	Ortholog compatibility
YALI0D12144g	KAP95_Ylip_R	AGAGCTCCACCGCGGTGGCGGCCGCTCTAGA AACTTGTTCCCTCATCTC	Ortholog compatibility
YALI0D12400g	PGK1_Ylip_F	CACTAAATTACCGGATCAATTCGGGGGATCC TGCACATGTTCCCTCATT	Ortholog compatibility
YALI0D12400g	PGK1_Ylip_R	GGAGCTCCACCGCGGTGGCGGCCGCTCTAGA AAACACAACTTCACTGA	Ortholog compatibility
YALI0D12518g	CDC53_Ylip_F	CACTAAATTACCGGATCAATTCGGGGGATCC ACACCATGGTAAACACAC	Ortholog compatibility
YALI0D12518g	CDC53_Ylip_R	GGGCCCTAGCCGCGGTGGCGGCCGCTCTAGA ACAATGCCGTGCAACACG	Ortholog compatibility
YALI0D12705g	APC4_Ylip_R	AGAGCTCCACCGCGGTGGCGGCCGCTCTAGA CGTCTGCTGCCTTCTTAC	Ortholog compatibility
YALI0D12705g	APC4_Ylip_F	CACTAAATTACCGGATCAATTCGGGGGATCC ACAGCATGACACAAGGCA	Ortholog compatibility
YALI0D14652g	SPT16_Ylip_F	CACTAAATTACCGGATCAATTCGGGGGATCC GCACCATGGAGGTCAAAA	Ortholog compatibility
YALI0D14652g	SPT16_Ylip_R	AGAGCTCCACCGCGGTGGCGGCCGCTCTAGA CAATTATTACATACATAG	Ortholog compatibility
YALI0D16885g	APC1_Ylip_F	CACTAAATTACCGGATCAATTCGGGGGATCC AAGAAATGGCACAACTGC	Ortholog compatibility
YALI0D16885g	APC1_Ylip_R	AGAGCTCCACCGCGGTGGCGGCCGCTCTAGA ATCATCATGAAATTCATC	Ortholog compatibility
YALI0D18700g	LAS1_Ylip_F	CACTAAATTACCGGATCAATTCGGGGGATCC CAAAAATGTCGGCAAAAA	Ortholog compatibility
YALI0D18700g	LAS1_Ylip_R	GGAGCTCCACCGCGGTGGCGGCCGCTCTAGA ACGTGACCAAATATCACC	Ortholog compatibility
YALI0D20086g	CEF1_Ylip_F	CACTAAATTACCGGATCAATTCGGGGGATCC ACATCATGGCGTACGTCA	Ortholog compatibility
YALI0D20086g	CEF1_Ylip_R	GGAGCTCCACCGCGGTGGCGGCCGCTCTAGA TTGCTCCATCAGCTGTTC	Ortholog compatibility
YALI0D21560g	SPC105_Ylip_F	CACTAAATTACCGGATCAATTCGGGGGATCC TGCTCATGTCGGACTTCA	Ortholog compatibility
YALI0D21560g	SPC105_Ylip_R	GGAGCTCCACCGCGGTGGCGGCCGCTCTAGA TGCATTAATCATAGCCTC	Ortholog compatibility
YALI0D23595g	CDC3_Ylip_F	CACTAAATTACCGGATCAATTCGGGGGATCC TTTTCATGGCTAACCCAG	Ortholog compatibility
YALI0D23595g	CDC3_Ylip_R	AGAGCTCCACCGCGGTGGCGGCCGCTCTAGA TAACTGGCCAAAATTAGC	Ortholog compatibility
YALI0D25564g	FAD1_Yli_F	CACTAAATTACCGGATCAATTCGGGGGATCC ACCACATGTTTTCACAGA	Ortholog compatibility
YALI0D25564g	FAD1_Yli_R	GGAGCTCCACCGCGGTGGCGGCCGCTCTAGA TCCGTTCGTGACTTGGAG	Ortholog compatibility
YALI0D26301g	RPB11_Yli_F	CACTAAATTACCGGATCAATTCGGGGGATCC CAAAAATGAACGCTCCCG	Ortholog compatibility
YALI0D26301g	RPB11_Yli_R	GGAGCTCCACCGCGGTGGCGGCCGCTCTAGA CTTCTCTTTTTCCACCTA	Ortholog compatibility
YALI0D26994g	RRN3_Ylip_F	CACTAAATTACCGGATCAATTCGGGGGATCC AAACGATGGAAAGTCCAG	Ortholog compatibility
YALI0D26994g	RRN3_Ylip_R	AGAGCTCCACCGCGGTGGCGGCCGCTCTAGA TGAGATGCATTGGGTTGG	Ortholog compatibility
YALI0E03256g	TAF8_Ylip_F	CACTAAATTACCGGATCAATTCGGGGGATCC TGGCAATGAGCGTGTCCG	Ortholog compatibility
YALI0E03256g	TAF8_Ylip_R	AGAGCTCCACCGCGGTGGCGGCCGCTCTAGA TGGGTTGCCACTCATCTC	Ortholog compatibility
YALI0E04675g	ESA1_Yli_F	CACTAAATTACCGGATCAATTCGGGGGATCC CAAAGATGGCTCTCGCAG	Ortholog compatibility
YALI0E04675g	ESA1_Yli_R	GGAGCTCCACCGCGGTGGCGGCCGCTCTAGA AGGCACACTTCTTTGTTC	Ortholog compatibility
YALI0E04983g	APC2_Ylip_F	CACTAAATTACCGGATCAATTCGGGGGATCC TCCACATGCAGATACAAG	Ortholog compatibility
YALI0E04983g	APC2_Ylip_R	GGAGCTCCACCGCGGTGGCGGCCGCTCTAGA TAGTTGATCCAACATTGG	Ortholog compatibility
YALI0E10285g	DML1_Yli_F	CACTAAATTACCGGATCAATTCGGGGGATCC CAACCATGAGAGAAATCA	Ortholog compatibility
YALI0E10285g	DML1_Yli_R	GGAGCTCCACCGCGGTGGCGGCCGCTCTAGA CATGGATGTGACTGCTTG	Ortholog compatibility
YALI0E13486g	CBF5_Yli_F	CACTAAATTACCGGATCAATTCGGGGGATCC TCGACATGTCTGCTGTTG	Ortholog compatibility
YALI0E13486g	CBF5_Yli_R	GGAGCTCCACCGCGGTGGCGGCCGCTCTAGA CTGACAATCTACCCTTCC	Ortholog compatibility
YALI0E14465g	RPS2_Ylip_F	CACTAAATTACCGGATCAATTCGGGGGATCC CAAAAATGTCTACTGAAG	Ortholog compatibility
YALI0E14465g	RPS2_Ylip_R	GGGCCCTAGCCGCGGTGGCGGCCGCTCTAGA ATTTTTACTCTAAACTAC	Ortholog compatibility
YALI0E20581g	RPS20_Ylip_F	CACTAAATTACCGGATCAATTCGGGGGATCC CCAAAATGTCATTCAACA	Ortholog compatibility
YALI0E20581g	RPS20_Ylip_R	GGGCCCTAGCCGCGGTGGCGGCCGCTCTAGA GTTTTGGGGTCAACAAGC	Ortholog compatibility
YALI0E21395g	SPP382_Ylip_F	CACTAAATTACCGGATCAATTCGGGGGATCC AGCCAATGCCTTCAGTGA	Ortholog compatibility
YALI0E21395g	SPP382_Ylip_R	GGAGCTCCACCGCGGTGGCGGCCGCTCTAGA TGGAGATAGAATGAAGAG	Ortholog compatibility
YALI0E24607g	CDC60_Ylip_F	CACTAAATTACCGGATCAATTCGGGGGATCC AAAACATGAGTGCTGACG	Ortholog compatibility
YALI0E24607g	CDC60_Ylip_R	GGGCCCTAGCCGCGGTGGCGGCCGCTCTAGA CTGGTTCACTCAGCTGAC	Ortholog compatibility
YALI0E26004g	FBA1_Ylip_F	CACTAAATTACCGGATCAATTCGGGGGATCC ACACAATGCCTGTTACTG	Ortholog compatibility
YALI0E26004g	FBA1_Ylip_R	GGAGCTCCACCGCGGTGGCGGCCGCTCTAGA CAGTGTACAGTTGCACAG	Ortholog compatibility
YALI0E28226g	PRP4_Ylip_F	CACTAAATTACCGGATCAATTCGGGGGATCC CCAACATGGAACTTGTGG	Ortholog compatibility
YALI0E28226g	PRP4_Ylip_R	AGAGCTCCACCGCGGTGGCGGCCGCTCTAGA CGATACGGTATGTGTTCC	Ortholog compatibility
YALI0E31797g	ALG2_Ylip_F	CACTAAATTACCGGATCAATTCGGGGGATCC CTGCAATGAGAGTAGCAT	Ortholog compatibility
YALI0E31797g	ALG2_Ylip_R	AGAGCTCCACCGCGGTGGCGGCCGCTCTAGA TTATATATGATAATAAGG	Ortholog compatibility
YALI0E34375g	IPL1_Ylip_F	CACTAAATTACCGGATCAATTCGGGGGATCC GAAACATGTCTATGAAGC	Ortholog compatibility
YALI0E34375g	IPL1_Ylip_R	GGAGCTCCACCGCGGTGGCGGCCGCTCTAGA GGTATCTATGTAACGCAG	Ortholog compatibility
YALI0F00506g	GLN1_Ylip_R	GGGCCCTAGCCGCGGTGGCGGCCGCTCTAGA TAGGACTCGCTTACAAGC	Ortholog compatibility
YALI0F00506g	GLN1_Ylip_F	CACTAAATTACCGGATCAATTCGGGGGATCC ATGGTTTTGTCAAAATACCTGGACCTCC	Ortholog compatibility
YALI0F02585g	RPT2_Ylip_F	CACTAAATTACCGGATCAATTCGGGGGATCC AACCCATGGGTAACCGAC	Ortholog compatibility
YALI0F02585g	RPT2_Ylip_R	GGAGCTCCACCGCGGTGGCGGCCGCTCTAGA GTCATACGTTAATGCTTC	Ortholog compatibility
YALI0F05214g	TPI1_Ylip_F	CACTAAATTACCGGATCAATTCGGGGGATCC TCAAAATGTCTCGAACCT	Ortholog compatibility
YALI0F05214g	TPI1_Ylip_R	GGAGCTCCACCGCGGTGGCGGCCGCTCTAGA CTCACTCGAATCGCACTG	Ortholog compatibility
YALI0F05478g	APC5_Ylip_F	CACTAAATTACCGGATCAATTCGGGGGATCC ACACCATGGAATATTCGC	Ortholog compatibility
YALI0F05478g	APC5_Ylip_R	GGAGCTCCACCGCGGTGGCGGCCGCTCTAGA TATAGCCCGAAGTCTTCC	Ortholog compatibility
YALI0F06116g	MRS6_Yli_F	CACTAAATTACCGGATCAATTCGGGGGATCC ACCACATGTCTTCTTTCT	Ortholog compatibility
YALI0F06116g	MRS6_Yli_R	GGAGCTCCACCGCGGTGGCGGCCGCTCTAGA GTCATAACATCATCTAGC	Ortholog compatibility
YALI0F06826g	SMT3_Ylip_F	CACTAAATTACCGGATCAATTCGGGGGATCC AGCAGATGTCTGAGGAAA	Ortholog compatibility
YALI0F06826g	SMT3_Ylip_R	AGAGCTCCACCGCGGTGGCGGCCGCTCTAGA TTACTAACAATCTACCAG	Ortholog compatibility
YALI0F07238g	RTS2_Ylip_F	CACTAAATTACCGGATCAATTCGGGGGATCC TCACCATGGGAAAGGCTG	Ortholog compatibility
YALI0F07238g	RTS2_Ylip_R	AGAGCTCCACCGCGGTGGCGGCCGCTCTAGA TCATCTTGCCCAAGCACC	Ortholog compatibility
YALI0F07711g	PGI1_Ylip_F	CACTAAATTACCGGATCAATTCGGGGGATCC ACACAATGGCTCAGTCCT	Ortholog compatibility
YALI0F07711g	PGI1_Ylip_R	GGAGCTCCACCGCGGTGGCGGCCGCTCTAGA ATCTGCATCTTGAACACC	Ortholog compatibility
YALI0F08165g	CDC15_Ylip_F	CACTAAATTACCGGATCAATTCGGGGGATCC GAGACATGGTCAGCGCTA	Ortholog compatibility
YALI0F08165g	CDC15_Ylip_R	GGAGCTCCACCGCGGTGGCGGCCGCTCTAGA TCGTGGACAATGTCCTCG	Ortholog compatibility
YALI0F11055g	RPS13_Yli_F	CACTAAATTACCGGATCAATTCGGGGGATCC CAAAAATGGGTCGAATGC	Ortholog compatibility
YALI0F11055g	RPS13_Yli_R	GGAGCTCCACCGCGGTGGCGGCCGCTCTAGA CAACCACTAAACACTCTA	Ortholog compatibility
YALI0F11231g	THS1_Yli_F	CACTAAATTACCGGATCAATTCGGGGGATCC CGAAAATGGCTGAACTCG	Ortholog compatibility
YALI0F11231g	THS1_Yli_R	GGAGCTCCACCGCGGTGGCGGCCGCTCTAGA TTGGAGCAGTACAAGTGC	Ortholog compatibility
YALI0F12661g	MAK11_Yli_F	CACTAAATTACCGGATCAATTCGGGGGATCC ACACTATGAGCAAAATCA	Ortholog compatibility
YALI0F12661g	MAK11_Yli_R	GGAGCTCCACCGCGGTGGCGGCCGCTCTAGA ATGCGCTGACATCCATGC	Ortholog compatibility
YALI0F15257g	NAT2_Yli_F	CACTAAATTACCGGATCAATTCGGGGGATCC GGCACATGTTGAGCTGCA	Ortholog compatibility
YALI0F15257g	NAT2_Yli_R	GGAGCTCCACCGCGGTGGCGGCCGCTCTAGA GTCAGTGATCATCTCTGG	Ortholog compatibility
YALI0F16291g	KRS1_Yli_F	CACTAAATTACCGGATCAATTCGGGGGATCC ACACCATGTCTGATATTA	Ortholog compatibility
YALI0F16291g	KRS1_Yli_R	GGAGCTCCACCGCGGTGGCGGCCGCTCTAGA CCAGTGTTCTTTCACAGG	Ortholog compatibility
YALI0F17050g	APC11_Yli_F	CACTAAATTACCGGATCAATTCGGGGGATCC ACGCCATGAAGGTAAAAA	Ortholog compatibility
YALI0F17050g	APC11_Yli_R	GGAGCTCCACCGCGGTGGCGGCCGCTCTAGA AATCAGTACTGTATGTGC	Ortholog compatibility
YALI0F20856g	COF1_Ylip_F	CACTAAATTACCGGATCAATTCGGGGGATCC GATTGATGTTTCAACCAT	Ortholog compatibility
YALI0F20856g	COF1_Ylip_R	GGGCCCTAGCCGCGGTGGCGGCCGCTCTAGA TGTCACAATATACATTTC	Ortholog compatibility
YALI0F22341g	PUP3_Ylip_F	CACTAAATTACCGGATCAATTCGGGGGATCC TGACCATGTCCAATCCTC	Ortholog compatibility
YALI0F22341g	PUP3_Ylip_R	AGAGCTCCACCGCGGTGGCGGCCGCTCTAGA CCAACATGACTCGCTTGC	Ortholog compatibility
YALI0F23859g	SCM3_Ylip_F	CACTAAATTACCGGATCAATTCGGGGGATCC ATGACATGAGCCAGAACG	Ortholog compatibility
YALI0F23859g	SCM3_Ylip_R	GGAGCTCCACCGCGGTGGCGGCCGCTCTAGA TCAAGAGGTTGAGAAGTC	Ortholog compatibility
YALI0F24497g	SNU13_Ylip_F	CACTAAATTACCGGATCAATTCGGGGGATCC CAAAAATGTCTGAGCCCA	Ortholog compatibility
YALI0F24497g	SNU13_Ylip_R	GGAGCTCCACCGCGGTGGCGGCCGCTCTAGA TGGCTTCCGTTCGAAGTC	Ortholog compatibility
YALI0F26411g	RPN11_Ylip_F	CACTAAATTACCGGATCAATTCGGGGGATCC CAATAATGGAGCGATTTC	Ortholog compatibility
YALI0F26411g	RPN11_Ylip_R	AGAGCTCCACCGCGGTGGCGGCCGCTCTAGA TAATGCACTACCTAGTAC	Ortholog compatibility
YALI0F30701g	SWP1_Ylip_F	CACTAAATTACCGGATCAATTCGGGGGATCC ACACAATGAACCCCCTTC	Ortholog compatibility
YALI0F30701g	SWP1_Ylip_R	GGAGCTCCACCGCGGTGGCGGCCGCTCTAGA AAGATGCGTGTAGCAGTC	Ortholog compatibility
YALI0F31449g	URB2_Ylip_F	CACTAAATTACCGGATCAATTCGGGGGATCC ACAACATGGCTGATATGG	Ortholog compatibility
YALI0F31449g	URB2_Ylip_R	AGAGCTCCACCGCGGTGGCGGCCGCTCTAGA CAATTTGTTAATTAATGC	Ortholog compatibility
YAR019C	CDC15_413Scer_F	CACTAAATTACCGGATCAATTCGGGGGATCC ATACCATGAACAGTATGG	Ortholog compatibility
YAR019C	CDC15_413Scer_R	GGGCCCTAGCCGCGGTGGCGGCCGCTCTAGA GTTTTCAGTATTGGAAGG	Ortholog compatibility
YAR019C	CDC15_416Scer_F	TGATATCGAATTCCTGCAGCCCGGGGGATCC GGTGTTTCAAACACCTCG	Ortholog compatibility
YAR019C	CDC15_416Scer_R	GGAGCTCCACCGCGGTGGCGGCCGCTCTAGA ACCATGGTGCATATGACG	Ortholog compatibility
YBL076C	ILS1_416Scer_F	TGATATCGAATTCCTGCAGCCCGGGGGATCC AATGACTAAGCTAATTCC	Ortholog compatibility
YBL076C	ILS1_416Scer_R	GGAGCTCCACCGCGGTGGCGGCCGCTCTAGA ACGCTTATCAATCTCTGG	Ortholog compatibility
YBL076C	ILS1_413Scer_F	CACTAAATTACCGGATCAATTCGGGGGATCC GAAATATGTCCGAGAGTA	Ortholog compatibility
YBL076C	ILS1_413Scer_R	GGGCCCTAGCCGCGGTGGCGGCCGCTCTAGA GCATTACATGACTCTAAC	Ortholog compatibility
YBL084C	CDC27_416Scer_F	TGATATCGAATTCCTGCAGCCCGGGGGATCC CTGCAATGATGATTTCTC	Ortholog compatibility
YBL084C	CDC27_416Scer_R	GGAGCTCCACCGCGGTGGCGGCCGCTCTAGA GGGAAGAGATCAATTTGG	Ortholog compatibility
YBL084C	CDC27_416Scer_F	TGATATCGAATTCCTGCAGCCCGGGGGATCC TACCAGTTTCTATCCTGG	Ortholog compatibility
YBL084C	CDC27_416Scer_R	GGAGCTCCACCGCGGTGGCGGCCGCTCTAGA GCAATCATTAGTTACTTC	Ortholog compatibility
YBR160W	CDC28_416Scer_F	TGATATCGAATTCCTGCAGCCCGGGGGATCC TTTGGTCAATAATGTTGG	Ortholog compatibility
YBR160W	CDC28_416Scer_R	GGAGCTCCACCGCGGTGGCGGCCGCTCTAGA AGCGCTCCTTGAGGAAGC	Ortholog compatibility
YBR160W	CDC28_413Scer_F	CACTAAATTACCGGATCAATTCGGGGGATCC CGAACATGAGCGGTGAAT	Ortholog compatibility
YBR160W	CDC28_413Scer_R	GGGCCCTAGCCGCGGTGGCGGCCGCTCTAGA AATGTTGAAACTGAGTAT	Ortholog compatibility
YBR196C	PGI1_416Scer_F	TGATATCGAATTCCTGCAGCCCGGGGGATCC TTCAGTTTTCTGACTGAG	Ortholog compatibility
YBR196C	PGI1_416Scer_R	GGAGCTCCACCGCGGTGGCGGCCGCTCTAGA GTTGAATTCGTGTTTAGG	Ortholog compatibility
YBR196C	PGI1_413Scer_F	CACTAAATTACCGGATCAATTCGGGGGATCC TAAAAATGTCCAATAACT	Ortholog compatibility
YBR196C	PGI1_413Scer_R	GGGCCCTAGCCGCGGTGGCGGCCGCTCTAGA AAATTTACGTATCTTTGC	Ortholog compatibility
YCR012W	PGK1_416Scer_F	TGATAT CGAATTCCTG CAGCCCGGGG GATCC CAAGTACCACTGAGCAGG	Ortholog compatibility
YCR012W	PGK1_416Scer_R	GGAGCTCCACCGCGGTGGCGGCCGCTCTAGA TCTGAATGCCAAGGATGG	Ortholog compatibility
YCR012W	PGK1_413Scer_F	CACTAAATTACCGGATCAATTCGGGGGATCC AAACAATGTCTTTATCTT	Ortholog compatibility
YCR012W	PGK1_413Scer_R	GGGCCCTAGCCGCGGTGGCGGCCGCTCTAGA ATTATTTTAGCGTAAAGG	Ortholog compatibility
YDL007W	RPT2_413Scer_F	CACTAAATTACCGGATCAATTCGGGGGATCC ATAAAATGGGACAAGGTG	Ortholog compatibility
YDL007W	RPT2_413Scer_R	GGAGCTCCACCGCGGTGGCGGCCGCTCTAGA AAATATTGCACGTGATAC	Ortholog compatibility
YDL007W	RPT2_416Scer_F	TGATATCGAATTCCTGCAGCCCGGGGGATCC TCTAACTATCAACAAGTG	Ortholog compatibility
YDL007W	RPT2_416Scer_R	GGAGCTCCACCGCGGTGGCGGCCGCTCTAGA AGTGACCTCAAACACACG	Ortholog compatibility
YDL008W	APC11_416Scer_F	TGATATCGAATTCCTGCAGCCCGGGGGATCC GGAGCTCTGAAGTAGACG	Ortholog compatibility
YDL008W	APC11_416Scer_R	GGAGCTCCACCGCGGTGGCGGCCGCTCTAGA AGCCTTTAGCAACAATGG	Ortholog compatibility
YDL008W	APC11_413Scer_F	CACTAAATTACCGGATCAATTCGGGGGATCC AAAATATGAAAGTTAAAA	Ortholog compatibility
YDL008W	APC11_413Scer_R	GGGCCCTAGCCGCGGTGGCGGCCGCTCTAGA ATACAGAATGTTAACAGC	Ortholog compatibility
YDL014W	NOP1_416Scer_F	TGATATCGAATTCCTGCAGCCCGGGGGATCC GAAAATTGGCATAGTAGC	Ortholog compatibility
YDL014W	NOP1_416Scer_R	GGAGCTCCACCGCGGTGGCGGCCGCTCTAGA CAGATGAAGAAGTGACAC	Ortholog compatibility
YDL014W	NOP1_413Scer_F	CACTAAATTACCGGATCAATTCGGGGGATCC CAGTAATGTCATTCAGAC	Ortholog compatibility
YDL014W	NOP1_413Scer_R	GGGCCCTAGCCGCGGTGGCGGCCGCTCTAGA ACGAAACAATTATTCTGC	Ortholog compatibility
YDL045C	FAD1_416Scer_F	TGATATCGAATTCCTGCAGCCCGGGGGATCC CTAAAGCAATCACTAGAC	Ortholog compatibility
YDL045C	FAD1_416Scer_R	GGAGCTCCACCGCGGTGGCGGCCGCTCTAGA TCTTACCATAGCAACACG	Ortholog compatibility
YDL045C	FAD1_413Scer_F	CACTAAATTACCGGATCAATTCGGGGGATCC ACAATATGCAGTTGAGCA	Ortholog compatibility
YDL045C	FAD1_413Scer_R	GGGCCCTAGCCGCGGTGGCGGCCGCTCTAGA TCTAATAGTAACATCAGC	Ortholog compatibility
YDL111C	RRP42_416Scer_F	TGATATCGAATTCCTGCAGCCCGGGGGATCC AAGACACTTTTCACCAGG	Ortholog compatibility
YDL111C	RRP42_416Scer_R	GGAGCTCCACCGCGGTGGCGGCCGCTCTAGA GTTCTGAATTGATTGTGG	Ortholog compatibility
YDL111C	RRP42_413Scer_F	CACTAAATTACCGGATCAATTCGGGGGATCC CATTTATGTCTCTTTCGG	Ortholog compatibility
YDL111C	RRP42_413Scer_R	GGGCCCTAGCCGCGGTGGCGGCCGCTCTAGA ACACATGTAAGAATCAGG	Ortholog compatibility
YDL132W	CDC53_416Scer_F	TGATATCGAATTCCTGCAGCCCGGGGGATCC CAAATAACACCATCAGTG	Ortholog compatibility
YDL132W	CDC53_416Scer_R	GGAGCTCCACCGCGGTGGCGGCCGCTCTAGA GCGAACAAACGCATGCTC	Ortholog compatibility
YDL132W	CDC53_413Scer_F	CACTAAATTACCGGATCAATTCGGGGGATCC AAAGCATGTCTGAGACTC	Ortholog compatibility
YDL132W	CDC53_413Scer_R	AGAGCTCCACCGCGGTGGCGGCCGCTCTAGA TTAAGCAAGGTAAGCATA	Ortholog compatibility
YDL139C	SCM3_416Scer_F	TGATATCGAATTCCTGCAGCCCGGGGGATCC AGATAAGAAATGACGGAG	Ortholog compatibility
YDL139C	SCM3_416Scer_R	GGAGCTCCACCGCGGTGGCGGCCGCTCTAGA CTAGGAAAACTTATGCAG	Ortholog compatibility
YDL139C	SCM3_413Scer_F	CACTAAATTACCGGATCAATTCGGGGGATCC GAAGGATGAAAACCAATA	Ortholog compatibility
YDL139C	SCM3_413Scer_R	GGGCCCTAGCCGCGGTGGCGGCCGCTCTAGA GGTCCGGGTTACCGTATG	Ortholog compatibility
YDL140C	RPO21_416Scer_F	TGATATCGAATTCCTGCAGCCCGGGGGATCC CAGCGACGAGGAAGATGG	Ortholog compatibility
YDL140C	RPO21_416Scer_R	GGAGCTCCACCGCGGTGGCGGCCGCTCTAGA TGTGGTTACATAGTAACC	Ortholog compatibility
YDL140C	RPO21_413Scer_F	CACTAAATTACCGGATCAATTCGGGGGATCC CAGACATGGTAGGACAAC	Ortholog compatibility
YDL140C	RPO21_413Scer_R	GGGCCCTAGCCGCGGTGGCGGCCGCTCTAGA GTATACGTTTTTATTATG	Ortholog compatibility
YDR002W	YRB1_416Scer_F	TGATATCGAATTCCTGCAGCCCGGGGGATCC TATGCTTATAGCCATAGG	Ortholog compatibility
YDR002W	YRB1_416Scer_R	GGAGCTCCACCGCGGTGGCGGCCGCTCTAGA CTATACTCTCTGTTTAGC	Ortholog compatibility
YDR002W	YRB1_413Scer_F	CACTAAATTACCGGATCAATTCGGGGGATCC AAAGAATGTCTAGCGAAG	Ortholog compatibility
YDR002W	YRB1_413Scer_R	AGAGCTCCACCGCGGTGGCGGCCGCTCTAGA TAACAAGCACATCGAAAC	Ortholog compatibility
YDR037W	KRS1_416Scer_F	TGATATCGAATTCCTGCAGCCCGGGGGATCC TCGCTCTTTGCATACTCG	Ortholog compatibility
YDR037W	KRS1_416Scer_R	GGAGCTCCACCGCGGTGGCGGCCGCTCTAGA ATAAACCAATTGGTGCTG	Ortholog compatibility
YDR037W	KRS1_413Scer_F	CACTAAATTACCGGATCAATTCGGGGGATCC GCATAATGTCTCAACAAG	Ortholog compatibility
YDR037W	KRS1_413Scer_R	GGGCCCTAGCCGCGGTGGCGGCCGCTCTAGA ATTCAAGCTCTATCTTAG	Ortholog compatibility
YDR050C	TPI1_416Scer_F	TGATAT CGAATTCCTG CAGCCCGGGG GATCC GAAGAGATCTACGTATGG	Ortholog compatibility
YDR050C	TPI1_416Scer_R	GGAGCTCCACCGCGGTGGCGGCCGCTCTAGA GAGGAATATCTCATATTC	Ortholog compatibility
YDR050C	TPI1_413Scer_F	CACTAAATTACCGGATCAATTCGGGGGATCC TAAAAATGGCTAGAACTT	Ortholog compatibility
YDR050C	TPI1_413Scer_R	GGGCCCTAGCCGCGGTGGCGGCCGCTCTAGA AAGCTTTCCGTAGTCATC	Ortholog compatibility
YDR064W	RPS13_416Scer_F	TGATATCGAATTCCTGCAGCCCGGGGGATCC ACAAAAGAAGAACATGTC	Ortholog compatibility
YDR064W	RPS13_416Scer_R	GGAGCTCCACCGCGGTGGCGGCCGCTCTAGA CAAACTGAATTCATTGAG	Ortholog compatibility
YDR064W	RPS13_413Scer_F	CACTAAATTACCGGATCAATTCGGGGGATCC TCAAAATGGGTCGTATGC	Ortholog compatibility
YDR064W	RPS13_413Scer_R	GGGCCCTAGCCGCGGTGGCGGCCGCTCTAGA ATAAAATGCAACTTATCG	Ortholog compatibility
YDR091C	RLI1_416Scer_F	TGATATCGAATTCCTGCAGCCCGGGGGATCC CATTCAAGTATTTGTTGG	Ortholog compatibility
YDR091C	RLI1_416Scer_R	GGAGCTCCACCGCGGTGGCGGCCGCTCTAGA CTTTAATGTCATGCTAAG	Ortholog compatibility
YDR091C	RLI1_413Scer_F	CACTAAATTACCGGATCAATTCGGGGGATCC CCATAATGAGTGATAAAA	Ortholog compatibility
YDR091C	RLI1_413Scer_R	AGAGCTCCACCGCGGTGGCGGCCGCTCTAGA CTCCGAATCCCAAGATGC	Ortholog compatibility
YDR118W	APC4_416Scer_F	TGATATCGAATTCCTGCAGCCCGGGGGATCC AATCTACATCCGACACAG	Ortholog compatibility
YDR118W	APC4_416Scer_R	GGAGCTCCACCGCGGTGGCGGCCGCTCTAGA TCATTCTTCAATGTTTGC	Ortholog compatibility
YDR118W	APC4_413Scer_F	CACTAAATTACCGGATCAATTCGGGGGATCC ACGAAATGTCGTCTCCTA	Ortholog compatibility
YDR118W	APC4_413Scer_R	AGAGCTCCACCGCGGTGGCGGCCGCTCTAGA ACTCGTCATCTGTCTATG	Ortholog compatibility
YDR498C	SEC20_416Scer_F	TGATATCGAATTCCTGCAGCCCGGGGGATCC GTGGTCGTTGTAACCTCC	Ortholog compatibility
YDR498C	SEC20_416Scer_R	GGAGCTCCACCGCGGTGGCGGCCGCTCTAGA TGAAGGTGAGTCATGCTC	Ortholog compatibility
YDR498C	SEC20_413Scer_F	CACTAAATTACCGGATCAATTCGGGGGATCC AGATTATGGTCGTGACAT	Ortholog compatibility
YDR498C	SEC20_413Scer_R	GGGCCCTAGCCGCGGTGGCGGCCGCTCTAGA TGTGAAGAGAACAGAAAC	Ortholog compatibility
YDR510W	SMT3_416Scer_F	TGATATCGAATTCCTGCAGCCCGGGGGATCC CCAAGCGTCATAATGTGC	Ortholog compatibility
YDR510W	SMT3_416Scer_R	GGAGCTCCACCGCGGTGGCGGCCGCTCTAGA TTATCGATATCTTTGTGC	Ortholog compatibility
YDR510W	SMT3_413Scer_F	CACTAAATTACCGGATCAATTCGGGGGATCC GAGCGATGTCGGACTCAG	Ortholog compatibility
YDR510W	SMT3_413Scer_R	AGAGCTCCACCGCGGTGGCGGCCGCTCTAGA AGGCATTGTTAAGAGTCC	Ortholog compatibility
YEL002C	WBP1_416Scer_F	TGATATCGAATTCCTGCAGCCCGGGGGATCC AAAGTTCACTGTCACTTC	Ortholog compatibility
YEL002C	WBP1_416Scer_R	GGAGCTCCACCGCGGTGGCGGCCGCTCTAGA TAATAAATGCATGTAGCC	Ortholog compatibility
YEL002C	WBP1_413Scer_F	CACTAAATTACCGGATCAATTCGGGGGATCC TTAGGATGCGGACCGATT	Ortholog compatibility
YEL002C	WBP1_413Scer_R	AGAGCTCCACCGCGGTGGCGGCCGCTCTAGA TATGAAAACATATATTAG	Ortholog compatibility
YEL026W	SNU13_416Scer_F	TGATATCGAATTCCTGCAGCCCGGGGGATCC GTTGGGTCAAAAGCAAGC	Ortholog compatibility
YEL026W	SNU13_416Scer_R	GGAGCTCCACCGCGGTGGCGGCCGCTCTAGA TGTGGATGAGAACGTTGC	Ortholog compatibility
YEL026W	SNU13_413Scer_F	CACTAAATTACCGGATCAATTCGGGGGATCC TAAAAATGTCTGCCCCAA	Ortholog compatibility
YEL026W	SNU13_413Scer_R	GGGCCCTAGCCGCGGTGGCGGCCGCTCTAGA TAGCGTCTGCACTAGTGG	Ortholog compatibility
YER094C	PUP3_416Scer_F	TGATATCGAATTCCTGCAGCCCGGGGGATCC CTTTCTGGGAGCATATGC	Ortholog compatibility
YER094C	PUP3_416Scer_R	GGAGCTCCACCGCGGTGGCGGCCGCTCTAGA TGGCCACTGAACTAGGAC	Ortholog compatibility
YER094C	PUP3_413Scer_F	CACTAAATTACCGGATCAATTCGGGGGATCC AAAAAATGTCGGATCCAA	Ortholog compatibility
YER094C	PUP3_413Scer_R	AGAGCTCCACCGCGGTGGCGGCCGCTCTAGA ATGAGATTGCCATGAACC	Ortholog compatibility
YER148W	SPT15_416Scer_F	TGATATCGAATTCCTGCAGCCCGGGGGATCC TTCAGCTTAATGCAAAGC	Ortholog compatibility
YER148W	SPT15_416Scer_R	GGAGCTCCACCGCGGTGGCGGCCGCTCTAGA AACAAGCTGAATTCAAGC	Ortholog compatibility
YER148W	SPT15_413Scer_F	CACTAAATTACCGGATCAATTCGGGGGATCC TAATTATGGCCGATGAGG	Ortholog compatibility
YER148W	SPT15_413Scer_R	GGAGCTCCACCGCGGTGGCGGCCGCTCTAGA CTACTCCTTCCCCATCAC	Ortholog compatibility
YFR004W	RPN11_416Scer_F	TGATATCGAATTCCTGCAGCCCGGGGGATCC AATCGTCCACAAAAGGTC	Ortholog compatibility
YFR004W	RPN11_416Scer_R	GGAGCTCCACCGCGGTGGCGGCCGCTCTAGA CTGTCAAAAATAGAAACC	Ortholog compatibility
YFR004W	RPN11_413Scer_F	CACTAAATTACCGGATCAATTCGGGGGATCC ACATAATGGAACGACTAC	Ortholog compatibility
YFR004W	RPN11_413Scer_R	AGAGCTCCACCGCGGTGGCGGCCGCTCTAGA TTTATTTAATTGCCACTG	Ortholog compatibility
YGL065C	ALG2_416Scer_F	TGATATCGAATTCCTGCAGCCCGGGGGATCC CTGTTCCGCTACTATTCC	Ortholog compatibility
YGL065C	ALG2_416Scer_R	GGAGCTCCACCGCGGTGGCGGCCGCTCTAGA ACAGAAGTTTGAAGCTGC	Ortholog compatibility
YGL065C	ALG2_413Scer_F	CACTAAATTACCGGATCAATTCGGGGGATCC CAAAAATGATTGAAAAGG	Ortholog compatibility
YGL065C	ALG2_413Scer_R	AGAGCTCCACCGCGGTGGCGGCCGCTCTAGA TAGACATTATATTTCTTC	Ortholog compatibility
YGL093W	SPC105_413Scer_F	CACTAAATTACCGGATCAATTCGGGGGATCC TGACAATGAATGTGGATG	Ortholog compatibility
YGL093W	SPC105_413Scer_R	GGGCCCTAGCCGCGGTGGCGGCCGCTCTAGA GTGATGAGATATTACTAG	Ortholog compatibility
YGL093W	SPC105_416Scer_F	TGATATCGAATTCCTGCAGCCCGGGGGATCC ATCGAAGCGAAAGTATGG	Ortholog compatibility
YGL093W	SPC105_416Scer_R	GGAGCTCCACCGCGGTGGCGGCCGCTCTAGA TGAAACCACTATTTACAC	Ortholog compatibility
YGL098W	USE1_416Scer_F	TGATATCGAATTCCTGCAGCCCGGGGGATCC CGGTGGTAAACAAGCTGC	Ortholog compatibility
YGL098W	USE1_416Scer_R	GGAGCTCCACCGCGGTGGCGGCCGCTCTAGA ATGGACCTTATACATGAG	Ortholog compatibility
YGL098W	USE1_413Scer_F	CACTAAATTACCGGATCAATTCGGGGGATCC GCAAGATGGCTGAAACTT	Ortholog compatibility
YGL098W	USE1_413Scer_R	GGGCCCTAGCCGCGGTGGCGGCCGCTCTAGA TTCAATAGGAATAATCTC	Ortholog compatibility
YGL113W	SLD3_416Scer_F	TGATATCGAATTCCTGCAGCCCGGGGGATCC AGAGACCGATCTGAATCC	Ortholog compatibility
YGL113W	SLD3_416Scer_R	GGAGCTCCACCGCGGTGGCGGCCGCTCTAGA CATTTGAACGATGACTCC	Ortholog compatibility
YGL113W	SLD3_413Scer_F	CACTAAATTACCGGATCAATTCGGGGGATCC TCATAATGGAAACATGGG	Ortholog compatibility
YGL113W	SLD3_413Scer_R	AGAGCTCCACCGCGGTGGCGGCCGCTCTAGA TCTCGCAGTTTCTTATTC	Ortholog compatibility
YGL116W	CDC20_416Scer_F	TGATATCGAATTCCTGCAGCCCGGGGGATCC TGATCCAAAGCAATTACC	Ortholog compatibility
YGL116W	CDC20_416Scer_R	GGAGCTCCACCGCGGTGGCGGCCGCTCTAGA CAGGCAACACGTCATAAG	Ortholog compatibility
YGL116W	CDC20_413Scer_F	CACTAAATTACCGGATCAATTCGGGGGATCC GACTAATGCCAGAAAGCT	Ortholog compatibility
YGL116W	CDC20_413Scer_R	GGAGCTCCACCGCGGTGGCGGCCGCTCTAGA TTATTTTATCACCTGATC	Ortholog compatibility
YGL120C	PRP43_413Scer_F	CACTAAATTACCGGATCAATTCGGGGGATCC TAATAATGGGTTCCAAAA	Ortholog compatibility
YGL120C	PRP43_413Scer_R	GGAGCTCCACCGCGGTGGCGGCCGCTCTAGA AAAATGTCTATTTCTTGG	Ortholog compatibility
YGL120C	PRP43_416Scer_F	TGATATCGAATTCCTGCAGCCCGGGGGATCC TAATTCTGTCAATATTCG	Ortholog compatibility
YGL120C	PRP43_416Scer_R	GGAGCTCCACCGCGGTGGCGGCCGCTCTAGA GTTGCAAGAGTAAGATGC	Ortholog compatibility
YGL123W	RPS2_416Scer_F	TGATATCGAATTCCTGCAGCCCGGGGGATCC TTCCCACTTTTACTATGC	Ortholog compatibility
YGL123W	RPS2_416Scer_R	GGAGCTCCACCGCGGTGGCGGCCGCTCTAGA AACATGACACATCATATG	Ortholog compatibility
YGL123W	RPS2_413Scer_F	CACTAAATTACCGGATCAATTCGGGGGATCC AAGTAATGTCTGCTCCAG	Ortholog compatibility
YGL123W	RPS2_413Scer_R	GGGCCCTAGCCGCGGTGGCGGCCGCTCTAGA TCGCATAATTGGAACGAG	Ortholog compatibility
YGL137W	SEC27_416Scer_F	TGATATCGAATTCCTGCAGCCCGGGGGATCC TAACGAATGTAGATAAGG	Ortholog compatibility
YGL137W	SEC27_416Scer_R	GGAGCTCCACCGCGGTGGCGGCCGCTCTAGA CAACATTACTAATCAAGC	Ortholog compatibility
YGL137W	SEC27_413Scer_F	CACTAAATTACCGGATCAATTCGGGGGATCC ACACGATGAAGTTGGATA	Ortholog compatibility
YGL137W	SEC27_413Scer_R	AGAGCTCCACCGCGGTGGCGGCCGCTCTAGA TGTCTTTCTATGAGGTGG	Ortholog compatibility
YGL142C	GPI10_416Scer_F	TGATATCGAATTCCTGCAGCCCGGGGGATCC AAGTTTGGTATGAGTAGC	Ortholog compatibility
YGL142C	GPI10_416Scer_R	GGAGCTCCACCGCGGTGGCGGCCGCTCTAGA TGTTTCTGCTTATTCACG	Ortholog compatibility
YGL142C	GPI10_413Scer_F	CACTAAATTACCGGATCAATTCGGGGGATCC TTTCAATGGCTCACGAGG	Ortholog compatibility
YGL142C	GPI10_413Scer_R	GGGCCCTAGCCGCGGTGGCGGCCGCTCTAGA GCGAAATGAAGTAAACTG	Ortholog compatibility
YGL145W	TIP20_413Scer_F	CACTAAATTACCGGATCAATTCGGGGGATCC AAACTATGAACGGCATTG	Ortholog compatibility
YGL145W	TIP20_413Scer_R	GGGCCCTAGCCGCGGTGGCGGCCGCTCTAGA CATTTGGAATAATACTCG	Ortholog compatibility
YGL145W	TIP20_416Scer_F	TGATATCGAATTCCTGCAGCCCGGGGGATCC TCCCACGCTCGTGACTGG	Ortholog compatibility
YGL145W	TIP20_416Scer_R	GGAGCTCCACCGCGGTGGCGGCCGCTCTAGA ATGGTGATGACGATGACG	Ortholog compatibility
YGL207W	SPT16_416Scer_F	TGATATCGAATTCCTGCAGCCCGGGGGATCC GATTCAGATTTATAGTGG	Ortholog compatibility
YGL207W	SPT16_416Scer_R	GGAGCTCCACCGCGGTGGCGGCCGCTCTAGA CAGGATTTTAAGACGTGG	Ortholog compatibility
YGL207W	SPT16_413Scer_F	CACTAAATTACCGGATCAATTCGGGGGATCC TGAATATGGAAGAGCTGA	Ortholog compatibility
YGL207W	SPT16_413Scer_R	AGAGCTCCACCGCGGTGGCGGCCGCTCTAGA GTTATAAAGTCTAATCTC	Ortholog compatibility
YGR147C	NAT2_416Scer_F	TGATATCGAATTCCTGCAGCCCGGGGGATCC GTGTATTTCACCTTGTGG	Ortholog compatibility
YGR147C	NAT2_416Scer_R	GGAGCTCCACCGCGGTGGCGGCCGCTCTAGA ACTAAGCGAATCTTCTGG	Ortholog compatibility
YGR147C	NAT2_413Scer_F	CACTAAATTACCGGATCAATTCGGGGGATCC GGGTGATGATGGTACCCA	Ortholog compatibility
YGR147C	NAT2_413Scer_R	GGGCCCTAGCCGCGGTGGCGGCCGCTCTAGA TGTTCTGTTACTAGTACG	Ortholog compatibility
YHL015W	RPS20_416Scer_F	TGATATCGAATTCCTGCAGCCCGGGGGATCC CTTGCCTGTTATCTAAGG	Ortholog compatibility
YHL015W	RPS20_416Scer_R	GGAGCTCCACCGCGGTGGCGGCCGCTCTAGA ACGATCTGAAGAAGATGG	Ortholog compatibility
YHL015W	RPS20_413Scer_F	CACTAAATTACCGGATCAATTCGGGGGATCC ACAAAATGTCTGACTTTC	Ortholog compatibility
YHL015W	RPS20_413Scer_R	GGGCCCTAGCCGCGGTGGCGGCCGCTCTAGA TTTTGGTTAATGGACGAG	Ortholog compatibility
YHR007C	ERG11_416Scer_F	TGATATCGAATTCCTGCAGCCCGGGGGATCC TCTCTCTCGCTTCCTACG	Ortholog compatibility
YHR007C	ERG11_416Scer_R	GGAGCTCCACCGCGGTGGCGGCCGCTCTAGA AAAAAGCAGTAATGAATC	Ortholog compatibility
YHR007C	ERG11_413Scer_F	CACTAAATTACCGGATCAATTCGGGGGATCC CAAGGATGTCTGCTACCA	Ortholog compatibility
YHR007C	ERG11_413Scer_R	GGGCCCTAGCCGCGGTGGCGGCCGCTCTAGA ATAAATCATTGGAGATGG	Ortholog compatibility
YHR074W	QNS1_416Scer_F	TGATATCGAATTCCTGCAGCCCGGGGGATCC GTAGGTGATTTAGTTAGC	Ortholog compatibility
YHR074W	QNS1_416Scer_R	GGAGCTCCACCGCGGTGGCGGCCGCTCTAGA GCGTTATCGAGATTGAGG	Ortholog compatibility
YHR074W	QNS1_413Scer_F	CACTAAATTACCGGATCAATTCGGGGGATCC CAGTAATGTCACATCTTA	Ortholog compatibility
YHR074W	QNS1_413Scer_R	AGAGCTCCACCGCGGTGGCGGCCGCTCTAGA CTGTGCTAATCAATAGAC	Ortholog compatibility
YHR143W_A	RPC10_416Scer_F	TGATATCGAATTCCTGCAGCCCGGGGGATCC TCTAGCGTAGATACAACG	Ortholog compatibility
YHR143W_A	RPC10_416Scer_R	GGAGCTCCACCGCGGTGGCGGCCGCTCTAGA CTTGCTTAACATGTTCTG	Ortholog compatibility
YHR143W_A	RPC10_413Scer_F	CACTAAATTACCGGATCAATTCGGGGGATCC TAACAATGTCTCGCGAAG	Ortholog compatibility
YHR143W_A	RPC10_413Scer_R	GGGCCCTAGCCGCGGTGGCGGCCGCTCTAGA CACAAGTTTATATATTGC	Ortholog compatibility
YHR166C	CDC23_416Scer_F	TGATATCGAATTCCTGCAGCCCGGGGGATCC TCATCACCGAACATAAGC	Ortholog compatibility
YHR166C	CDC23_416Scer_R	GGAGCTCCACCGCGGTGGCGGCCGCTCTAGA CTCTAATTCATCTAGACC	Ortholog compatibility
YHR166C	CDC23_413Scer_F	CACTAAATTACCGGATCAATTCGGGGGATCC GAACCATGAATGACGACA	Ortholog compatibility
YHR166C	CDC23_413Scer_R	AGAGCTCCACCGCGGTGGCGGCCGCTCTAGA TGTGTATGTTCACTTCAC	Ortholog compatibility
YIL078W	THS1_416Scer_F	TGATATCGAATTCCTGCAGCCCGGGGGATCC GAAGTCACCTTGGTTAGC	Ortholog compatibility
YIL078W	THS1_416Scer_R	GGAGCTCCACCGCGGTGGCGGCCGCTCTAGA AACACCAGTAGAGATCAG	Ortholog compatibility
YIL078W	THS1_413Scer_F	CACTAAATTACCGGATCAATTCGGGGGATCC CGGAGATGAGTGCTAGTG	Ortholog compatibility
YIL078W	THS1_413Scer_R	GGGCCCTAGCCGCGGTGGCGGCCGCTCTAGA AGAAATAGTTAATAGAGG	Ortholog compatibility
YJL010C	NOP9_416Scer_F	TGATATCGAATTCCTGCAGCCCGGGGGATCC CTGTGTTCAAACAAGAGC	Ortholog compatibility
YJL010C	NOP9_416Scer_R	GGAGCTCCACCGCGGTGGCGGCCGCTCTAGA CAAATTTCATGATAGTGC	Ortholog compatibility
YJL010C	NOP9_413Scer_F	CACTAAATTACCGGATCAATTCGGGGGATCC TTATTATGGGAAAGACTA	Ortholog compatibility
YJL010C	NOP9_413Scer_R	GGGCCCTAGCCGCGGTGGCGGCCGCTCTAGA ATAATGTTTAAGCTAAGG	Ortholog compatibility
YJL085W	EXO70_416Scer_F	TGATATCGAATTCCTGCAGCCCGGGGGATCC ATGTAAGTATAGGCCAGC	Ortholog compatibility
YJL085W	EXO70_416Scer_R	GGAGCTCCACCGCGGTGGCGGCCGCTCTAGA TACTACGATTGATATCAC	Ortholog compatibility
YJL085W	EXO70_413Scer_F	CACTAAATTACCGGATCAATTCGGGGGATCC TAGAAATGCCCGCTGAAA	Ortholog compatibility
YJL085W	EXO70_413Scer_R	AGAGCTCCACCGCGGTGGCGGCCGCTCTAGA TGAAAAGTGATGTTCGCA	Ortholog compatibility
YJR016C	ILV3_416Scer_F	TGATATCGAATTCCTGCAGCCCGGGGGATCC ATTACATCACCTTTCACG	Ortholog compatibility
YJR016C	ILV3_416Scer_R	GGAGCTCCACCGCGGTGGCGGCCGCTCTAGA TGGATCCTATCATTTGTC	Ortholog compatibility
YJR016C	ILV3_413Scer_F	CACTAAATTACCGGATCAATTCGGGGGATCC TAGAGATGGGCTTGTTAA	Ortholog compatibility
YJR016C	ILV3_413Scer_R	GGGCCCTAGCCGCGGTGGCGGCCGCTCTAGA ATGGAAAAGGAGAATCTC	Ortholog compatibility
YJR041C	URB2_416Scer_F	TGATATCGAATTCCTGCAGCCCGGGGGATCC CACTGAAAACACTTGTTC	Ortholog compatibility
YJR041C	URB2_416Scer_R	GGAGCTCCACCGCGGTGGCGGCCGCTCTAGA GGTATACTTCAATAAGTC	Ortholog compatibility
YJR041C	URB2_413Scer_F	CACTAAATTACCGGATCAATTCGGGGGATCC ATAATATGGGTGATCTTA	Ortholog compatibility
YJR041C	URB2_413Scer_R	AGAGCTCCACCGCGGTGGCGGCCGCTCTAGA CACACTAAAACACATAAG	Ortholog compatibility
YKL021C	MAK11_416Scer_F	TGATATCGAATTCCTGCAGCCCGGGGGATCC TCGCTAAACAGTTCTTCC	Ortholog compatibility
YKL021C	MAK11_416Scer_R	GGAGCTCCACCGCGGTGGCGGCCGCTCTAGA ATTCTTAGACATAGAAGC	Ortholog compatibility
YKL021C	MAK11_413Scer_F	CACTAAATTACCGGATCAATTCGGGGGATCC TCTTTATGTTACTGAATA	Ortholog compatibility
YKL021C	MAK11_413Scer_R	GGGCCCTAGCCGCGGTGGCGGCCGCTCTAGA TTCATATCATCTTTAACG	Ortholog compatibility
YKL022C	CDC16_416Scer_F	TGATATCGAATTCCTGCAGCCCGGGGGATCC AGCAAGAATAGCAAATGG	Ortholog compatibility
YKL022C	CDC16_416Scer_R	GGAGCTCCACCGCGGTGGCGGCCGCTCTAGA GGCTCGAAAGAAGGAACC	Ortholog compatibility
YKL022C	CDC16_413Scer_F	CACTAAATTACCGGATCAATTCGGGGGATCC ATGATATGAAGTTTTGTC	Ortholog compatibility
YKL022C	CDC16_413Scer_R	AGAGCTCCACCGCGGTGGCGGCCGCTCTAGA CTTCGTACTTTATTCCAG	Ortholog compatibility
YKL060C	FBA1_416Scer_F	TGATAT CGAATTCCTG CAGCCCGGGG GATCC ACAAGGAAAAGGAGGTCG	Ortholog compatibility
YKL060C	FBA1_416Scer_R	GGAGCTCCACCGCGGTGGCGGCCGCTCTAGA ATGATGTCGAGAAATTGG	Ortholog compatibility
YKL060C	FBA1_413Scer_F	CACTAAATTACCGGATCAATTCGGGGGATCC TCAAAATGGGTGTTGAAC	Ortholog compatibility
YKL060C	FBA1_413Scer_R	GGGCCCTAGCCGCGGTGGCGGCCGCTCTAGA TAAACAGATTCAATACTC	Ortholog compatibility
YKL125W	RRN3_416Scer_F	TGATATCGAATTCCTGCAGCCCGGGGGATCC ATAAGAAGATTCTACAGG	Ortholog compatibility
YKL125W	RRN3_416Scer_R	GGAGCTCCACCGCGGTGGCGGCCGCTCTAGA CTATTACTGCTTGTTCTG	Ortholog compatibility
YKL125W	RRN3_413Scer_F	CACTAAATTACCGGATCAATTCGGGGGATCC ACAAGATGATGGCTTTTG	Ortholog compatibility
YKL125W	RRN3_413Scer_R	AGAGCTCCACCGCGGTGGCGGCCGCTCTAGA TACCTATGAAAAAAGACC	Ortholog compatibility
YKL145W	RPT1_416Scer_F	TGATATCGAATTCCTGCAGCCCGGGGGATCC CATATTCACCTTTGAAGG	Ortholog compatibility
YKL145W	RPT1_416Scer_R	GGAGCTCCACCGCGGTGGCGGCCGCTCTAGA AGACGAAACTATATTTCG	Ortholog compatibility
YKL145W	RPT1_413Scer_F	CACTAAATTACCGGATCAATTCGGGGGATCC ACGGAATGCCACCAAAAG	Ortholog compatibility
YKL145W	RPT1_413Scer_R	GGAGCTCCACCGCGGTGGCGGCCGCTCTAGA GGGGATACTCTCGTATCC	Ortholog compatibility
YKR022C	NTR2_416Scer_F	TGATATCGAATTCCTGCAGCCCGGGGGATCC ACCATTTGGGTTCTTTCG	Ortholog compatibility
YKR022C	NTR2_416Scer_R	GGAGCTCCACCGCGGTGGCGGCCGCTCTAGA GTCATACAATCAAACAGC	Ortholog compatibility
YKR022C	NTR2_413Scer_F	CACTAAATTACCGGATCAATTCGGGGGATCC ACATTATGGCGATCAAGA	Ortholog compatibility
YKR022C	NTR2_413Scer_R	GGAGCTCCACCGCGGTGGCGGCCGCTCTAGA GATTAACGTTCAGTTACC	Ortholog compatibility
YKR063C	LAS1_416Scer_F	TGATATCGAATTCCTGCAGCCCGGGGGATCC TTGTGAATAGTCTGATGC	Ortholog compatibility
YKR063C	LAS1_416Scer_R	GGAGCTCCACCGCGGTGGCGGCCGCTCTAGA CCACAATGCGATGAAACG	Ortholog compatibility
YKR063C	LAS1_413Scer_F	CACTAAATTACCGGATCAATTCGGGGGATCC ATCTAATGATACCACCAC	Ortholog compatibility
YKR063C	LAS1_413Scer_R	GGGCCCTAGCCGCGGTGGCGGCCGCTCTAGA TGCACGTTAGGGTGCAGC	Ortholog compatibility
YLL050C	COF1_413Scer_F	CACTAAATTACCGGATCAATTCGGGGGATCC AGAAGATGTCTAGATCTG	Ortholog compatibility
YLL050C	COF1_413Scer_R	GGGCCCTAGCCGCGGTGGCGGCCGCTCTAGA TTCTATACATGTATTCTG	Ortholog compatibility
YLL050C	COF1_416Scer_F	TGATATCGAATTCCTGCAGCCCGGGGGATCC GTTTAGTTCGTCAAATGC	Ortholog compatibility
YLL050C	COF1_416Scer_R	GGAGCTCCACCGCGGTGGCGGCCGCTCTAGA TCATTGCTGCCTGGTTCG	Ortholog compatibility
YLR127C	APC2_416Scer_F	TGATAT CGAATTCCTG CAGCCCGGGG GATCC TGTCTTTACTTATAGTGG	Ortholog compatibility
YLR127C	APC2_416Scer_R	GGAGCTCCACCGCGGTGGCGGCCGCTCTAGA TCAGTCTTGCTAGTTAGC	Ortholog compatibility
YLR127C	APC2_413Scer_F	CACTAAATTACCGGATCAATTCGGGGGATCC CCATCATGTCATTTCAGA	Ortholog compatibility
YLR127C	APC2_413Scer_R	GGGCCCTAGCCGCGGTGGCGGCCGCTCTAGA GTACACCTCATCTGCCAC	Ortholog compatibility
YLR175W	CBF5_416Scer_F	TGATATCGAATTCCTGCAGCCCGGGGGATCC TACAACACTACAGATTCG	Ortholog compatibility
YLR175W	CBF5_416Scer_R	GGAGCTCCACCGCGGTGGCGGCCGCTCTAGA TCTATCGAATGCAAGTCC	Ortholog compatibility
YLR175W	CBF5_413Scer_F	CACTAAATTACCGGATCAATTCGGGGGATCC ACACAATGTCAAAGGAGG	Ortholog compatibility
YLR175W	CBF5_413Scer_R	GGGCCCTAGCCGCGGTGGCGGCCGCTCTAGA AATCTAATCTAATAATAG	Ortholog compatibility
YLR229C	CDC42_416Scer_F	TGATATCGAATTCCTGCAGCCCGGGGGATCC ATGGATAAGTTGTAGTCC	Ortholog compatibility
YLR229C	CDC42_416Scer_R	GGAGCTCCACCGCGGTGGCGGCCGCTCTAGA ATTCTCAAACTGGTTTCC	Ortholog compatibility
YLR229C	CDC42_413Scer_F	CACTAAATTACCGGATCAATTCGGGGGATCC ACAAAATGCAAACGCTAA	Ortholog compatibility
YLR229C	CDC42_413Scer_R	GGGCCCTAGCCGCGGTGGCGGCCGCTCTAGA AAAAAATGAAATACAACG	Ortholog compatibility
YLR314C	CDC3_413Scer_F	CACTAAATTACCGGATCAATTCGGGGGATCC TTGCCATGAGTTTAAAGG	Ortholog compatibility
YLR314C	CDC3_413Scer_R	AGAGCTCCACCGCGGTGGCGGCCGCTCTAGA GTCTTTATTTCGCTAACG	Ortholog compatibility
YLR314C	CDC3_416Scer_F	TGATATCGAATTCCTGCAGCCCGGGGGATCC CGAGAACGATCTTCGTTG	Ortholog compatibility
YLR314C	CDC3_416Scer_R	GGAGCTCCACCGCGGTGGCGGCCGCTCTAGA CTATGATTTGATCATTCG	Ortholog compatibility
YLR347C	KAP95_416Scer_F	TGATATCGAATTCCTGCAGCCCGGGGGATCC GAGGGTGGACTGAAAACC	Ortholog compatibility
YLR347C	KAP95_416Scer_R	GGAGCTCCACCGCGGTGGCGGCCGCTCTAGA TGATAGGCTCTAGGAACG	Ortholog compatibility
YLR347C	KAP95_413Scer_F	CACTAAATTACCGGATCAATTCGGGGGATCC GAGCAATGTCCACCGCTG	Ortholog compatibility
YLR347C	KAP95_413Scer_R	AGAGCTCCACCGCGGTGGCGGCCGCTCTAGA TCTATCGTAATTATAAGG	Ortholog compatibility
YLR355C	ILV5_416Scer_F	TGATATCGAATTCCTGCAGCCCGGGGGATCC GTAAGTGAACAAGGGACC	Ortholog compatibility
YLR355C	ILV5_416Scer_R	GGAGCTCCACCGCGGTGGCGGCCGCTCTAGA ACCAAACGTGACTTGACG	Ortholog compatibility
YLR355C	ILV5_413Scer_F	CACTAAATTACCGGATCAATTCGGGGGATCC AAAACATGTTGAGAACTC	Ortholog compatibility
YLR355C	ILV5_413Scer_R	GGGCCCTAGCCGCGGTGGCGGCCGCTCTAGA ACTATGACTTGATGTTGC	Ortholog compatibility
YLR424W	SPP382_416Scer_F	TGATAT CGAATTCCTG CAGCCCGGGG GATCC TGTACCACCTTAAACAGC	Ortholog compatibility
YLR424W	SPP382_416Scer_R	GGAGCTCCACCGCGGTGGCGGCCGCTCTAGA CTGTTAATCGCAAGATCG	Ortholog compatibility
YLR424W	SPP382_413Scer_F	CACTAAATTACCGGATCAATTCGGGGGATCC AAAACATGGAGGATTCGG	Ortholog compatibility
YLR424W	SPP382_413Scer_R	GGGCCCTAGCCGCGGTGGCGGCCGCTCTAGA TCAATTTTGTTTTTCGAC	Ortholog compatibility
YML114C	TAF8_416Scer_F	TGATATCGAATTCCTGCAGCCCGGGGGATCC TTCACGTTGCTGTTAAGG	Ortholog compatibility
YML114C	TAF8_416Scer_R	GGAGCTCCACCGCGGTGGCGGCCGCTCTAGA GAGAAATGATATAAAGAG	Ortholog compatibility
YML114C	TAF8_413Scer_F	CACTAAATTACCGGATCAATTCGGGGGATCC GGGCAATGACTTCCAAAA	Ortholog compatibility
YML114C	TAF8_413Scer_R	AGAGCTCCACCGCGGTGGCGGCCGCTCTAGA GTTCACTGAAAGCAGTTG	Ortholog compatibility
YMR149W	SWP1_413Scer_F	CACTAAATTACCGGATCAATTCGGGGGATCC AGCAGATGCAATTCTTCA	Ortholog compatibility
YMR149W	SWP1_416Scer_F	TGATATCGAATTCCTGCAGCCCGGGGGATCC TTTACTTAACCCTTTTCG	Ortholog compatibility
YMR149W	SWP1_416Scer_R	GGAGCTCCACCGCGGTGGCGGCCGCTCTAGA AGATAATTTGTCACATTC	Ortholog compatibility
YMR149W	SWP1_413Scer_R	GGGCCCTAGCCGCGGTGGCGGCCGCTCTAGA ATCTTCAGAACAATCTAG	Ortholog compatibility
YMR211W	DML1_416Scer_F	TGATATCGAATTCCTGCAGCCCGGGGGATCC TACAACGGTGGTTGGACC	Ortholog compatibility
YMR211W	DML1_416Scer_R	GGAGCTCCACCGCGGTGGCGGCCGCTCTAGA AGTGAAATCTCGTGTCAC	Ortholog compatibility
YMR211W	DML1_413Scer_F	CACTAAATTACCGGATCAATTCGGGGGATCC AAAAAATGCATGAAGTAG	Ortholog compatibility
YMR211W	DML1_413Scer_R	GGGCCCTAGCCGCGGTGGCGGCCGCTCTAGA AAGATGGAAGAAGTCCTG	Ortholog compatibility
YMR213W	CEF1_416Scer_F	TGATAT CGAATTCCTG CAGCCCGGGG GATCC ACTTTGAAATAGTATAGG	Ortholog compatibility
YMR213W	CEF1_416Scer_R	GGAGCTCCACCGCGGTGGCGGCCGCTCTAGA GTTCGAATATGTCAAACG	Ortholog compatibility
YMR213W	CEF1_413Scer_F	CACTAAATTACCGGATCAATTCGGGGGATCC TCAAGATGCCCCCCGTAC	Ortholog compatibility
YMR213W	CEF1_413Scer_R	GGGCCCTAGCCGCGGTGGCGGCCGCTCTAGA CAACTTGGCAAGAAAACG	Ortholog compatibility
YNL103W	MET4_416Scer_F	TGATATCGAATTCCTGCAGCCCGGGGGATCC TTTAACCATGATTGTTCC	Ortholog compatibility
YNL103W	MET4_416Scer_R	GGAGCTCCACCGCGGTGGCGGCCGCTCTAGA TCTTTTTCGTCGATTTCG	Ortholog compatibility
YNL103W	MET4_413Scer_F	CACTAAATTACCGGATCAATTCGGGGGATCC GAACGATGAAGCAGGAGC	Ortholog compatibility
YNL103W	MET4_413Scer_R	AGAGCTCCACCGCGGTGGCGGCCGCTCTAGA ATTAAACTGTATAGTCTG	Ortholog compatibility
YNL172W	APC1_413Scer_F	CACTAAATTACCGGATCAATTCGGGGGATCC AACTTATGACTTCTAAGC	Ortholog compatibility
YNL172W	APC1_413Scer_R	AGAGCTCCACCGCGGTGGCGGCCGCTCTAGA AATATTCTTGAGTTTTGC	Ortholog compatibility
YNL172W	APC1_416Scer_F	TGATATCGAATTCCTGCAGCCCGGGGGATCC CTTAGAAAGTTAAATACC	Ortholog compatibility
YNL172W	APC1_416ScER_R	GGAGCTCCACCGCGGTGGCGGCCGCTCTAGA GAAATTAGGCATAATTGG	Ortholog compatibility
YNL244C	SUI1_416Scer_F	TGATATCGAATTCCTGCAGCCCGGGGGATCC ACCAGTGACACATACTCC	Ortholog compatibility
YNL244C	SUI1_416Scer_R	GGAGCTCCACCGCGGTGGCGGCCGCTCTAGA CCAAGTCATTCTTGAGAG	Ortholog compatibility
YNL244C	SUI1_413Scer_F	CACTAAATTACCGGATCAATTCGGGGGATCC ATCGTATGTCCATTGAGA	Ortholog compatibility
YNL244C	SUI1_413Scer_R	AGAGCTCCACCGCGGTGGCGGCCGCTCTAGA TCGGCGTAAGCCTTGAAC	Ortholog compatibility
YOL005C	RPB11_416Scer_F	TGATATCGAATTCCTGCAGCCCGGGGGATCC GAATCTCTTCTATCTTCC	Ortholog compatibility
YOL005C	RPB11_416Scer_R	GGAGCTCCACCGCGGTGGCGGCCGCTCTAGA ACTCATGATTAACTTTGG	Ortholog compatibility
YOL005C	RPB11_413Scer_F	CACTAAATTACCGGATCAATTCGGGGGATCC GCATCATGAATGCTCCAG	Ortholog compatibility
YOL005C	RPB11_413Scer_R	GGGCCCTAGCCGCGGTGGCGGCCGCTCTAGA ATGTGTATGTCCGTTTCC	Ortholog compatibility
YOL022C	TSR4_416Scer_F	TGATATCGAATTCCTGCAGCCCGGGGGATCC TAGGTCGGTGATGGATCC	Ortholog compatibility
YOL022C	TSR4_416Scer_R	GGAGCTCCACCGCGGTGGCGGCCGCTCTAGA TCGTTTCAACTGTTGACG	Ortholog compatibility
YOL022C	TSR4_413Scer_F	CACTAAATTACCGGATCAATTCGGGGGATCC ATCTCATGTCCAAAATAG	Ortholog compatibility
YOL022C	TSR4_413Scer_R	GGGCCCTAGCCGCGGTGGCGGCCGCTCTAGA ACAAAAACTGTACATATG	Ortholog compatibility
YOL133W	RBX1_416Scer_F	TGATATCGAATTCCTGCAGCCCGGGGGATCC GTGATCCGGTTCTTAAGG	Ortholog compatibility
YOL133W	RBX1_416Scer_R	GGAGCTCCACCGCGGTGGCGGCCGCTCTAGA ACCCAACATAATTACCAC	Ortholog compatibility
YOL133W	RBX1_413Scer_F	CACTAAATTACCGGATCAATTCGGGGGATCC TCAACATGAGCAACGAAG	Ortholog compatibility
YOL133W	RBX1_413Scer_R	AGAGCTCCACCGCGGTGGCGGCCGCTCTAGA TCACCTACCGCATCTTGC	Ortholog compatibility
YOR020C	HSP10_416Scer_F	TGATATCGAATTCCTGCAGCCCGGGGGATCC CTCAAGGCAGAACTATTC	Ortholog compatibility
YOR020C	HSP10_416Scer_R	GGAGCTCCACCGCGGTGGCGGCCGCTCTAGA GCATTCCTTTGAGGAAAG	Ortholog compatibility
YOR020C	HSP10_413Scer_F	CACTAAATTACCGGATCAATTCGGGGGATCC AAAGAATGTCCACCCTTT	Ortholog compatibility
YOR020C	HSP10_413Scer_R	AGAGCTCCACCGCGGTGGCGGCCGCTCTAGA TTGAAGAAGACATCATTC	Ortholog compatibility
YOR075W	UFE1_413Scer_F	AAATTACCGGATCAATTCGGGGGATCC AACTCATGATGTCTGATTTAAC	Ortholog compatibility
YOR075W	UFE1_413Scer_R	GGGCCCTAGCCGCGGTGGCGGCCGCTCTAGA TTTTAACCCATTTTACAC	Ortholog compatibility
YOR077W	RTS2_416Scer_F	TGATATCGAATTCCTGCAGCCCGGGGGATCC ATTGAAATTCTCAATGGC	Ortholog compatibility
YOR077W	RTS2_416Scer_R	GGAGCTCCACCGCGGTGGCGGCCGCTCTAGA ATTACTTCATCAGTGACC	Ortholog compatibility
YOR077W	RTS2_413Scer_F	CACTAAATTACCGGATCAATTCGGGGGATCC CAGCGATGGCAGATTATG	Ortholog compatibility
YOR077W	RTS2_413Scer_R	AGAGCTCCACCGCGGTGGCGGCCGCTCTAGA AAAATTTTCAATCAACGG	Ortholog compatibility
YOR207C	RET1_416Scer_F	TGATATCGAATTCCTGCAGCCCGGGGGATCC TTGTCTTTAAACAACTCG	Ortholog compatibility
YOR207C	RET1_416Scer_R	GGAGCTCCACCGCGGTGGCGGCCGCTCTAGA TAAGGAAGAAAAGGCCAG	Ortholog compatibility
YOR207C	RET1_413Scer_F	CACTAAATTACCGGATCAATTCGGGGGATCC AAAAATGGTTGCTGCGAC	Ortholog compatibility
YOR207C	RET1_413Scer_R	AGAGCTCCACCGCGGTGGCGGCCGCTCTAGA TTACTGCTGGAAGATATC	Ortholog compatibility
YOR244W	ESA1_416Scer_F	TGATATCGAATTCCTGCAGCCCGGGGGATCC ACAGCTTCCATAGTATCC	Ortholog compatibility
YOR244W	ESA1_416Scer_R	GGAGCTCCACCGCGGTGGCGGCCGCTCTAGA TTGCATTTGGAGAGGTGG	Ortholog compatibility
YOR244W	ESA1_413Scer_F	CACTAAATTACCGGATCAATTCGGGGGATCC CATCGATGTCCCATGACG	Ortholog compatibility
YOR244W	ESA1_413Scer_R	GGGCCCTAGCCGCGGTGGCGGCCGCTCTAGA GTTGAATATTAGTGATTG	Ortholog compatibility
YOR249C	APC5_416Scer_F	TGATATCGAATTCCTGCAGCCCGGGGGATCC AATAAGCAGCCAATGGTG	Ortholog compatibility
YOR249C	APC5_416Scer_R	GGAGCTCCACCGCGGTGGCGGCCGCTCTAGA CAGTACGTTACAGTCACC	Ortholog compatibility
YOR249C	APC5_413Scer_F	CACTAAATTACCGGATCAATTCGGGGGATCC GAAAAATGAGTAAGTATG	Ortholog compatibility
YOR249C	APC5_413Scer_R	GGGCCCTAGCCGCGGTGGCGGCCGCTCTAGA GCTCACAAATGATTGAGG	Ortholog compatibility
YOR335C	ALA1_416Scer_F	TGATATCGAATTCCTGCAGCCCGGGGGATCC TTGGAACTGATATCGTGC	Ortholog compatibility
YOR335C	ALA1_416Scer_R	GGAGCTCCACCGCGGTGGCGGCCGCTCTAGA GTATCCTAAAACATCAGC	Ortholog compatibility
YOR335C	ALA1_413Scer_F	CACTAAATTACCGGATCAATTCGGGGGATCC CCATAATGACGATCGGTG	Ortholog compatibility
YOR335C	ALA1_413Scer_R	AGAGCTCCACCGCGGTGGCGGCCGCTCTAGA TTTTAACTTCTTAAATGG	Ortholog compatibility
YOR370C	MRS6_416Scer_F	TGATATCGAATTCCTGCAGCCCGGGGGATCC TTCGATTCCGAAACCTGG	Ortholog compatibility
YOR370C	MRS6_416Scer_R	GGAGCTCCACCGCGGTGGCGGCCGCTCTAGA AATGTCCATTTCAGCACG	Ortholog compatibility
YOR370C	MRS6_413Scer_F	CACTAAATTACCGGATCAATTCGGGGGATCC AAGTTATGTTAAGTCCTG	Ortholog compatibility
YOR370C	MRS6_413Scer_R	GGGCCCTAGCCGCGGTGGCGGCCGCTCTAGA ACATTAATCACCGTTTCC	Ortholog compatibility
YPL160W	CDC60_413Scer_F	CACTAAATTACCGGATCAATTCGGGGGATCC CTATAATGTCTTCTGGTT	Ortholog compatibility
YPL160W	CDC60_413Scer_R	GGGCCCTAGCCGCGGTGGCGGCCGCTCTAGA GGTTGCTGTTTATTGATC	Ortholog compatibility
YPL160W	CDC60_416Scer_F	TGATATCGAATTCCTGCAGCCCGGGGGATCC AAGTACCTTTATCACAAG	Ortholog compatibility
YPL160W	CDC60_416Scer_R	GGAGCTCCACCGCGGTGGCGGCCGCTCTAGA CTTTTCTCTAGACTAGTC	Ortholog compatibility
YPL209C	IPL1_416Scer_F	TGATAT CGAATTCCTG CAGCCCGGGG GATCC TCATGATTTAGAAGATCG	Ortholog compatibility
YPL209C	IPL1_416Scer_R	GGAGCTCCACCGCGGTGGCGGCCGCTCTAGA ATCATCTGTGATAATTGC	Ortholog compatibility
YPL209C	IPL1_413Scer_F	CACTAAATTACCGGATCAATTCGGGGGATCC AGGGAATGCAACGCAATA	Ortholog compatibility
YPL209C	IPL1_413Scer_R	GGGCCCTAGCCGCGGTGGCGGCCGCTCTAGA GATACTTAGTATTATGTG	Ortholog compatibility
YPR035W	GLN1_416Scer_F	TGATATCGAATTCCTGCAGCCCGGGGGATCC GTCTCTCTTTGTCCCACC	Ortholog compatibility
YPR035W	GLN1_416Scer_R	GGAGCTCCACCGCGGTGGCGGCCGCTCTAGA ACTTTTATATCTCTTGTC	Ortholog compatibility
YPR035W	GLN1_413Scer_F	CACTAAATTACCGGATCAATTCGGGGGATCC CAAAAATGGCTGAAGCAA	Ortholog compatibility
YPR035W	GLN1_413Scer_R	GGGCCCTAGCCGCGGTGGCGGCCGCTCTAGA CCTGTGCATTATTGTTAG	Ortholog compatibility
YPR178W	PRP4_416Scer_F	TGATATCGAATTCCTGCAGCCCGGGGGATCC CAATAATAGCTAATGAAG	Ortholog compatibility
YPR178W	PRP4_416Scer_R	GGAGCTCCACCGCGGTGGCGGCCGCTCTAGA AGTTAAAAGACGCTTTCG	Ortholog compatibility
YPR178W	PRP4_413Scer_F	CACTAAATTACCGGATCAATTCGGGGGATCC GGAATATGAGTAAATATA	Ortholog compatibility
YPR178W	PRP4_413Scer_R	AGAGCTCCACCGCGGTGGCGGCCGCTCTAGA AAATACATTTCTTTACAC	Ortholog compatibility
	APC2-ScerNcas-F1	TACGAACATCACCAAAAGGGAC TACAAGAAATTTTCTCCAGAAG	APC2 chimera
	APC2-ScerNcas-R1	CTTCTGGAGAAAATTTCTTGTAGTCCCTTTTGGTGATGTTCGTA	APC2 chimera
	APC2-NcasScer-F1	CTAAACATGCAGGTGATGTGGAT AAGAATAAAAAAAGCCCCTTTC	APC2 chimera
	APC2-NcasScer-R1	GAAAGGGGCTTTTTTTATTCTTATCCACATCACCTGCATGTTTAG	APC2 chimera
	APC11-Sc345Scas-F1	GATCCcaagc ATGAAAGTTAAAATA CGAGAGGTGTACCCTGTGTTTGAG	Scer-345triplet->Ncas; put Scer345 into Ncas seq
	APC11-Sc345Scas-F2	CACTAAATTACCGGATCAATTCGGGGGATCCcaagc ATGAAAGT	Scer-345triplet->Ncas; put Scer345 into Ncas seq
	InFScasAPC11-Sc345-F1	TCAATTCGGGGGATCCcaagcATGAAGGTTAAAATACGAGAGGTGTACCCTGTG	Scer-345triplet->Ncas; put Scer345 into Ncas seq
	InFScasAPC11-Sc345-R1	TGGCGGCCGCTCTAGA gtatataggtagttgtgg	Scer-345triplet->Ncas; put Scer345 into Ncas seq
	APC11-Scas345Sc-F1	GATCC AAAAT ATGAAGCTAGAAGTG AACGAAGTGCACAGTGTGTTTGC	Ncas-345triplet ->Scer; put Ncas345 into Scer seq
	APC11-Scas345Sc-F2	CACTAAATTACCGGATCAATTCGGGG GATCC AAAAT ATGAAGCTAG	Ncas-345triplet ->Scer; put Ncas345 into Scer seq
	ScAPC11-50A56S-R1	GCCTGGAAAAGAACAGCTTGGACAGGTAGCGTTATAACTGGCACGACAG	transform Scer 4 aa -> into Ncas
	ScAPC11-56S60V64V-R1	CAACAGGGCATTGAACGCCTGGAAAAGAACAGCTTGG	transform Scer 4 aa -> into Ncas
	ScAPC11-60V64V-F1	TGTTCTTTTCCAGGCGTTCAATGCCCTGTTGTGATTGGGCTATGTCATC	transform Scer 4 aa -> into Ncas
	ScAPC11-50A56S-F1	CTGTCGTGCCAGTTATAACGCTACCTGTCCAAGCTGTTCTTTTCCAGGC	transform Scer 4 aa -> into Ncas
	ScasAPC11-55G61K-R1	CGGGTGTTTGCAGCTGGGACACACACCGTTGTACCCAGCTCGACAGATC	transform Ncas 4 aa -> into Scer
	ScasAPC11-61K65D69L-R1	TAAGGGGCACGTATCGCCCGGGTGTTTGCAGCTGGG	transform Ncas 4 aa -> into Scer
	ScasAPC11-65D69L-F1	CACCCGGGCGATACGTGCCCCTTAGTGGTGGGCACGTGCCAGCACG	transform Ncas 4 aa -> into Scer
	ScasAPC11-55G61K-F1	GATCTGTCGAGCTGGGTACAACGGTGTGTGTCCCAGCTGCAAACACCCG	transform Ncas 4 aa -> into Scer
	ScasAPC11-65D69L-R1	CGTGCTGGCACGTGCCCACCACTAAGGGGCACGTATCGCCCGGGTG	transform Ncas 4 aa -> into Scer
	ScasAPC11-V69L-F1	GCGTCACGTGCCCCTTAGTGGTGGGCACGTGC	APC11 mutants
	ScasAPC11-V69L-R1	GCACGTGCCCACCACTAAGGGGCACGTGACGC	APC11 mutants
	ScasAPC11-V65D-F1	TGCTCGCACCCGGGCGATACGTGCCCCGTCGTG	APC11 mutants
	ScasAPC11-S61K-F1	GTGTGTCCCAGCTGCAAACACCCGGGCGTCACG	APC11 mutants
	ScasAPC11-A55G-F1	CGAGCTGGGTACAACGGTGTGTGTCCCAGCTGC	APC11 mutants
	ScasAPC11-S61KV65D-F1	TGCAAACACCCGGGCGATACGTGCCCCGTCGTG	APC11 mutants
	ScasAPC11-4mut-65-F1	GCTCGCACCCGGGCGTCACGTGCCCCGTCGTG	APC11 mutants
	ScAPC11-4mut-65-F1	GTAAATTTCCAGGCGATCAATGCCCTTTAGTG	APC11 mutants
	KlAPC11-4mmut-65-F1	CTGTGATTACCCTGGTAGCGGATGTCCAATTGTG	APC11 mutants
	reKlAPC11-4mmut-65-F1	CACAATTGGACATCCGCTACCAGGGTAATCACAG	APC11 mutants
	ScAPC11-D60V-F1	GTAAATTTCCAGGCGTTCAATGCCCTTTAG	APC11 mutants
	KlacAPC11-A55G-F1	CGTAACCGGTACGATGGTACTTGCCCCTCCTG	APC11 mutants
	KlacAPC11-D61K-F1	CTTGCCCCTCCTGTAAATACCCTGGTAGCGG	APC11 mutants
	KlacAPC11-S65D-F1	GTAAATACCCTGGTGATGGATGTCCAATTGTG	APC11 mutants
	KlacAPC11-S65D-R1	CACAATTGGACATCCATCACCAGGGTATTTAC	APC11 mutants
	KlacAPC11-I69L-F1	GTAGCGGATGTCCATTAGTGTTAGGATTATGC	APC11 mutants
