# Supplementary material for: Multiple intermolecular interactions facilitate rapid evolution of essential genes
Source: Nat Ecol Evol. 2023 Mar 30;7(5):745–55. doi: 10.1038/s41559-023-02029-5 (PMC10172115; doi:10.1038/s41559-023-02029-5)
Supplement: Source Data — Statistical source data for Figs. 1–5 and Extended Data Figs. 1–7. [file 41559_2023_2029_MOESM4_ESM.xlsx]

## Sheet: Fig1
Figure 1
Figure 1a	NA
Figure 1b	Data are provided in Supplementary Table S1
Figure 1c	Data are provided in Supplementary Table S1
Figure 1d	Data are provided in Supplementary Table S3
	Two-sided Mann-Whitney U test
	Compared Groups		Statistics	p-value
	Static	Fast	15	2.2×10-7	Different distribution (reject H0)
	Static	Punctuate	160	0.834	Same distribution (fail to reject H0)
	Static	Gradual	224	2.1×10-5	Different distribution (reject H0)
	Fast	Punctuate	49	3.1×10-4	Different distribution (reject H0)
	Fast	Gradual	145	6.7×10-5	Different distribution (reject H0)
	Punctuate	Gradual	42	0.034	Different distribution (reject H0)
Figure 1e	Data and statistical information are provided in Supplementary Table S3 and S4

## Sheet: Fig2
Figure 2
Figure 2a	NA
Figure 2b	NA
Figure 2c
	APC11	APC2	Repeat 1	Repeat 2	Repeat 3	Repeat 4
	TetO7-NcasAPC11	ScerAPC2	NA	NA	NA	NA
	TetO7-NcasAPC11	NcasAPC2	0.4898	0.422157	0.535451	0.519878
	TetO7-NcasAPC11	ScerNcasAPC2	0.892178	0.884494	0.871036	0.905688
	TetO7-NcasAPC11	NcasScerAPC2	NA	NA	NA	NA
	ScerAPC11	ScerAPC2	1.00376	0.998866	1.00284	0.994534
	*NA, not avaiable due to inviability of the cell
	Tukey Test (adjusted p value)
	Compared Groups		estimate	t.ratio	p value
	ScerAPC11-ScerAPC2	TetO7-NcasAPC11-NcasAPC2	0.508	23.764	<0.0001
	ScerAPC11-ScerAPC2	TetO7-NcasAPC11-ScerNcasAPC2	0.112	5.221	0.0014
	TetO7-NcasAPC11-NcasAPC2	TetO7-NcasAPC11-ScerNcasAPC2	-0.397	-18.543	<0.0001
Figure 2d
	APC11	APC2	Repeat 1	Repeat 2	Repeat 3	Repeat 4
	TetO7-ScerAPC11	ScerAPC2	0.911257	0.914557	0.925334	0.917754
	TetO7-ScerAPC11	NcasAPC2	NA	NA	NA	NA
	TetO7-ScerAPC11	ScerNcasAPC2	0.295282	0.251782	0.358996	0.378802
	TetO7-ScerAPC11	NcasScerAPC2	0.916001	0.917341	0.922137	0.935337
	ScerAPC11	ScerAPC2	1.00376	0.998866	1.00284	0.994534
	*NA, not avaiable due to inviability of the cell
	Tukey Test (adjusted p value)
	Compared Groups		estimate	t.ratio	p value
	ScerAPC11-ScerAPC2	TetO7-ScerAPC11-NcasAPC2	0.93266	75.867	<0.0001
	ScerAPC11-ScerAPC2	TetO7-ScerAPC11-NcasScerAPC2	0.1436	12.617	<0.0001
	ScerAPC11-ScerAPC2	TetO7-ScerAPC11-ScerAPC2	0.12416	10.909	<0.0001
	ScerAPC11-ScerAPC2	TetO7-ScerAPC11-ScerNcasAPC2	0.1273	11.185	<0.0001
	TetO7-ScerAPC11-NcasAPC2	TetO7-ScerAPC11-NcasScerAPC2	-0.78906	-64.186	<0.0001
	TetO7-ScerAPC11-NcasAPC2	TetO7-ScerAPC11-ScerAPC2	-0.8085	-65.768	<0.0001
	TetO7-ScerAPC11-NcasAPC2	TetO7-ScerAPC11-ScerNcasAPC2	-0.80536	-65.512	<0.0001
	TetO7-ScerAPC11-NcasScerAPC2	TetO7-ScerAPC11-ScerAPC2	-0.01944	-1.708	0.4602
	TetO7-ScerAPC11-NcasScerAPC2	TetO7-ScerAPC11-ScerNcasAPC2	-0.01629	-1.432	0.6189
	TetO7-ScerAPC11-ScerAPC2	TetO7-ScerAPC11-ScerNcasAPC2	0.00315	0.276	0.9986

## Sheet: Fig3
Figure 3
Figure 3a	NA
Figure 3b
	APC2	APC11	Repeat 1	Repeat 2	Repeat 3
	ScerAPC2	NcasAPC11	NA	NA	NA
	ScerAPC2	NcasAPC11+345	NA	NA	NA
	ScerAPC2	NcasAPC11+4mut	0.311474	0.428759	0.372
	ScerAPC2	NcasAPC11+50	NA	NA	NA
	ScerAPC2	NcasAPC11+56	NA	NA	NA
	ScerAPC2	NcasAPC11+60	0.785393	0.916318	0.848642
	ScerAPC2	NcasAPC11+64	NA	NA	NA
	ScerAPC2	ScerAPC11	0.996012	1.00007	1.00392
	*NA, not avaiable due to inviability of the cell
	Tukey Test (adjusted p value)
	Compared Groups		estimate	t.ratio	p value
	ScerAPC11-ScerAPC2	ScerAPC2-NcasAPC11+4mut	0.63	12.4	0.0001
	ScerAPC11-ScerAPC2	ScerAPC2-NcasAPC11+60	0.15	3.299	0.0477
	ScerAPC2-NcasAPC11+4mut	ScerAPC2-NcasAPC11+60	-0.48	9.449	0.0005
Figure 3c
	APC2	APC11	Repeat 1	Repeat 2	Repeat 3
	ScerAPC2	KlacAPC11	NA	NA	NA
	ScerAPC2	KlacAPC11+4mut	0.514303	0.536878	0.561545
	ScerAPC2	KlacAPC11+60	0.181503	0.124	0.0597965
	ScerAPC2	ScerAPC11	0.996012	1.00007	1.00392
	*NA, not avaiable due to inviability of the cell
	Tukey Test (adjusted p value)
	Compared Groups		estimate	t.ratio	p value
	ScerAPC11-ScerAPC2	ScerAPC2-KlacAPC11+4mut	0.462	13.693	0.0001
	ScerAPC11-ScerAPC2	ScerAPC2-KlacAPC11+60	0.879	23.289	<0.0001
	ScerAPC2-KlacAPC11+4mut	ScerAPC2-KlacAPC11+60	0.417	11.042	0.0003
Figure 3d
	APC2	APC11	Repeat 1	Repeat 2	Repeat 3
	ScerAPC2	TetO7-ScerAPC11	0.910468	0.931234	0.916951
	ScerAPC2	TetO7-ScerAPC11+345	0.883903	1.0503	0.918743
	ScerAPC2	TetO7-ScerAPC11+4mut	0.90351	0.914579	0.900664
	ScerAPC2	TetO7-ScerAPC11+60	0.994062	1.07144	0.918374
	ScerAPC2	TetO7-ScerAPC11	0.996012	1.00007	1.00392
	*NA, not avaiable due to inviability of the cell
	Tukey Test (adjusted p value)
	Compared Groups		estimate	t.ratio	p value
	ScerAPC11-ScerAPC2	TetO7-ScerAPC11-ScerAPC2	0.0805	1.879	0.3855
	ScerAPC11-ScerAPC2	TetO7-ScerAPC11+345-ScerAPC2	0.049	1.145	0.7803
	ScerAPC11-ScerAPC2	TetO7-ScerAPC11+4mut-ScerAPC2	0.0938	2.19	0.2579
	ScerAPC11-ScerAPC2	TetO7-ScerAPC11+60-ScerAPC2	0.0054	0.126	0.9999
	TetO7-ScerAPC11-ScerAPC2	TetO7-ScerAPC11+345-ScerAPC2	-0.0314	-0.734	0.9434
	TetO7-ScerAPC11-ScerAPC2	TetO7-ScerAPC11+4mut-ScerAPC2	0.0133	0.311	0.9976
	TetO7-ScerAPC11-ScerAPC2	TetO7-ScerAPC11+60-ScerAPC2	-0.0751	-1.754	0.4471
	TetO7-ScerAPC11+345-ScerAPC2	TetO7-ScerAPC11+4mut-ScerAPC2	0.0447	1.045	0.8293
	TetO7-ScerAPC11+345-ScerAPC2	TetO7-ScerAPC11+60-ScerAPC2	-0.0436	-1.02	0.8409
	TetO7-ScerAPC11+4mut-ScerAPC2	TetO7-ScerAPC11+60-ScerAPC2	-0.0884	-2.065	0.305
Figure 3e
	APC2	APC11	Repeat 1	Repeat 2	Repeat 3
	NcasAPC2	ScerAPC11	0.394541	0.333584	0.271394
	NcasAPC2	ScerAPC11+345	0.27434	0.311808	0.286687
	NcasAPC2	ScerAPC11+4mut	0.525627	0.466649	0.575268
	NcasAPC2	ScerAPC11+D60V	0.362989	0.536236	0.544378
	ScerAPC2	ScerAPC11	1.11673	0.998256	0.885009
	*NA, not avaiable due to inviability of the cell
	Tukey Test (adjusted p value)
	Compared Groups		estimate	t.ratio	p value
	ScerAPC11-ScerAPC2	ScerAPC11-NcasAPC2	0.6668	10.366	<0.0001
	ScerAPC11-ScerAPC2	ScerAPC11+345-NcasAPC2	0.7091	11.022	<0.0001
	ScerAPC11-ScerAPC2	ScerAPC11+4mut-NcasAPC2	0.4775	7.423	0.0002
	ScerAPC11-ScerAPC2	ScerAPC11+D60V-NcasAPC2	0.5188	8.065	0.0001
	ScerAPC11-NcasAPC2	ScerAPC11+345-NcasAPC2	0.0422	0.656	0.9614
	ScerAPC11-NcasAPC2	ScerAPC11+4mut-NcasAPC2	-0.1893	-2.943	0.0856
	ScerAPC11-NcasAPC2	ScerAPC11+D60V-NcasAPC2	-0.148	-2.301	0.2212
	ScerAPC11+345-NcasAPC2	ScerAPC11+4mut-NcasAPC2	-0.2316	-3.6	0.031
	ScerAPC11+345-NcasAPC2	ScerAPC11+D60V-NcasAPC2	-0.1903	-2.958	0.0837
	ScerAPC11+4mut-NcasAPC2	ScerAPC11+D60V-NcasAPC2	0.0413	0.642	0.9643

## Sheet: Fig4
Figure 4
Figure 4a
	APC2	APC11	Repeat 1	Repeat 2	Repeat 3
	NcasScerAPC2	NcasAPC11+4mut	NA	NA	NA
	NcasScerAPC2	NcasAPC11+V60D	0.208	0.167	0.086
	ScerAPC2	NcasAPC11+V60D	0.825	0.846	0.839
	ScerAPC2	ScerAPC11	1.027	1.001	0.973
	*NA, not avaiable due to inviability of the cell
	Tukey Test (adjusted p value)
	Compared Groups		estimate	t.ratio	p value
	ScerAPC11-ScerAPC2	NcasAPC11+V60D-NcasScerAPC2	0.853	21.969	<0.0001
	ScerAPC11-ScerAPC2	NcasAPC11+V60D-ScerAPC2	0.163	4.699	0.0122
	NcasAPC11+V60D-NcasScerAPC2	NcasAPC11+V60D-ScerAPC2	-0.69	-17.766	<0.0001
Figure4b
	APC2	APC11	Repeat 1	Repeat 2	Repeat 3
	NcasScerAPC2	ScAPC11	0.943	0.942	1.056
	NcasScerAPC2	ScAPC11+345	0.978	1.001	0.882
	NcasScerAPC2	ScAPC11+4mut	0.783	0.777	0.793
	NcasScerAPC2	ScAPC11+D60V	0.868	0.938	0.843
	ScerAPC2	ScerAPC11	1.027	1.001	0.973
	*NA, not avaiable due to inviability of the cell
	Tukey Test (adjusted p value)
	Compared Groups		estimate	t.ratio	p value
	ScerAPC11-ScerAPC2	ScAPC11-NcasScerAPC2	0.0197	0.502	0.9853
	ScerAPC11-ScerAPC2	ScAPC11+345-NcasScerAPC2	0.0462	1.18	0.7622
	ScerAPC11-ScerAPC2	ScAPC11+4mut-NcasScerAPC2	0.2155	5.502	0.0019
	ScerAPC11-ScerAPC2	ScAPC11+D60V-NcasScerAPC2	0.117	2.988	0.0799
	ScAPC11-NcasScerAPC2	ScAPC11+345-NcasScerAPC2	0.0266	0.678	0.9569
	ScAPC11-NcasScerAPC2	ScAPC11+4mut-NcasScerAPC2	0.1959	5	0.0038
	ScAPC11-NcasScerAPC2	ScAPC11+D60V-NcasScerAPC2	0.0974	2.486	0.1699
	ScAPC11+345-NcasScerAPC2	ScAPC11+4mut-NcasScerAPC2	0.1693	4.322	0.0103
	ScAPC11+345-NcasScerAPC2	ScAPC11+D60V-NcasScerAPC2	0.0708	1.808	0.4199
	ScAPC11+4mut-NcasScerAPC2	ScAPC11+D60V-NcasScerAPC2	-0.0985	-2.514	0.163
Figure 4c	NA

## Sheet: Extended Fig2
Extended Data Figure 2
Extended Data Figure 2a	Data are provided in Supplementary Table S2
Extended Data Figure 2b	Data are provided in Supplementary Table S2

## Sheet: Extended Fig3
Extended Data Figure 3
Extended Data Figure 3a	Data are provided in Supplementary Table S4
Extended Data Figure 3b	Data are provided in Supplementary Table S4
Extended Data Figure 3c	Data are provided in Supplementary Table S4

## Sheet: Extended Fig4
Extended Data Figure 4
Extended Data Figure 4a	Data are provided in Supplementary Table S1 and S2
	Two-sided Mann-Whitney U test
	Compared Groups		Statistics	p-value
	Static	Fast	298	1.7×10-4	Different distribution (reject H0)
	Static	Punctuate	159	0.979	Same distribution (fail to reject H0)
	Static	Gradual	811	1.5×10-4	Different distribution (reject H0)
	Fast	Punctuate	0	5.8×10-4	Different distribution (reject H0)
	Fast	Gradual	8	4.1×10-4	Different distribution (reject H0)
	Punctuate	Gradual	125	0.031	Different distribution (reject H0)
Extended Data Figure 4b	Data are provided in Supplementary Table S1 and S2
	Two-sided Mann-Whitney U test
	Compared Groups		Statistics	p-value
	Static	Fast	301	1.3×10-4	Different distribution (reject H0)
	Static	Punctuate	163	0.893	Same distribution (fail to reject H0)
	Static	Gradual	835	3.9×10-5	Different distribution (reject H0)
	Fast	Punctuate	0	2.1×10-3	Different distribution (reject H0)
	Fast	Gradual	32	0.019	Different distribution (reject H0)
	Punctuate	Gradual	140	2.2×10-3	Different distribution (reject H0)

## Sheet: Extended Fig6
Extended Data Figure 6
	APC2	Repeat 1	Repeat 2	Repeat 3	Repeat 4
	ScerAPC2	0.882	0.886	0.869	0.897
	NcasAPC2	NA	NA	NA	NA
	ScerNcasAPC2	0.42	0.361	0.491	0.545
	NcasScerAPC2	0.867	0.881	0.866	0.872
	ScerAPC2	1.015	0.999	0.996	0.989
	*NA, not avaiable due to inviability of the cell
	Tukey Test (adjusted p value)
	Compared Groups		estimate	t.ratio	p value
	ScerAPC2	ScerNcasAPC2	0.4293	14.784	<0.0001
	ScerAPC2	NcasScerAPC2	0.0118	0.408	0.9761
	ScerAPC2	ScerAPC2	-0.1164	-4.009	0.0081
	ScerNcasAPC2	NcasScerAPC2	-0.4174	-14.376	<0.0001
	ScerNcasAPC2	ScerAPC2	-0.5457	-18.793	<0.0001
	NcasScerAPC2	ScerAPC2	-0.1282	-4.417	0.004
